# Supplementary material for: The glass walls of Samarra (Iraq): Ninth-century Abbasid glass production and imports
Source: PLoS One. 2018 Aug 22;13(8):e0201749. doi: 10.1371/journal.pone.0201749 (PMC6104971; doi:10.1371/journal.pone.0201749)
Supplement: S1 Table — (XLSX) [file pone.0201749.s001.xlsx]

## Sheet: Sheet1
S1 Table: LA-ICP-MS data of the ninth-century glass from Samarra (Iraq)
							wt%												ppm
Column1	Column2	Column3	Column4	Column6	Column7	Column8	Column9	Column10	Column11	Column12	Column13	Column14	Column15	Column16	Column17	Column18	Column19	Column20	Column21	Column22	Column23	Column24	Column25	Column26	Column27	Column28	Column29	Column30	Column31	Column32	Column33	Column34	Column35	Column36	Column37	Column38	Column39	Column40	Column41	Column42	Column43	Column44	Column45	Column46	Column47	Column48	Column49	Column50	Column51
	Sample Number	Lamm Catalogue	Inv. No.	colour	type	Find spot	Na2O	MgO	Al2O3	SiO2	P2O5	Cl	K2O	CaO	TiO2	MnO	Fe2O3	PbO	Li	B	V	Cr	Co	Ni	Cu	Zn	Ga	As	Rb	Sr	Y	Zr	Nb	Mo	Ag	Cd	In	Sn	Sb	Cs	Ba	La	Ce	Pr	Nd	Sm	Eu	Gd	Tb
natron	Berlin Sam 009a	Lamm pp. 115-118		green	tessera		18.4489	0.359628	2.49597	67.5392	0.0953711	1.25589	0.410114	2.14588	0.141675	0.0279798	0.718939	4.80065	2.54351	56.6469	11.2509	16.1817	3.87668	13.0199	8734.27	267.622	20.6779	22.867	5.28416	157.283	4.99282	68.2935	2.0328	0.0770412	11.8903	0.0336134	0	2710.74	45.9804	0.0514956	147.515	5.7836	11.2422	1.3331	5.46146	1.12	0.302559	0.978193	0.155089
natron	Berlin Sam 009b	Lamm pp. 115-118		green	tessera		13.5193	0.640327	2.98616	64.5789	0.114116	0.888153	0.705026	8.82494	0.0756847	0.0289225	0.466836	5.40233	3.46267	88.4914	9.63067	15.143	3.1693	26.7822	6535.11	205.096	28.4249	20.6287	9.83109	425.92	6.93387	40.4637	1.58705	0.454233	6.65982	0.0352589	0	6178.09	72.2206	0.0948402	210.476	6.5334	11.8948	1.48568	6.35047	1.25552	0.391118	1.13266	0.189037
natron	Berlin Sam 009c	Lamm pp. 115-118		yellow	tessera		14.7563	0.86245	2.0019	54.4485	0.0829334	0.770245	0.509479	7.13451	0.115768	1.133	0.757025	15.7043	5.39919	144.272	22.2176	12.3172	6.28564	10.1547	267.894	50.0457	32.6667	87.2001	5.77104	572.746	6.3918	67.3772	2.19139	2.09387	16.3301	0.0826436	0	11310.8	462.621	0.0807817	243	6.47664	10.8699	1.42109	5.84664	1.23823	0.307979	1.11926	0.17066
natron	Berlin Sam 038 MW	Lamm 179		colourless	vessel relief cut		18.235	0.37407	2.07092	69.3854	0.0564087	1.25872	0.676485	7.17187	0.0564783	0.0421976	0.346958	0.0135431	3.59386	28.9784	6.1336	8.7141	1.19526	3.29148	14.9911	11.5337	2.23951	60.279	8.50186	453.428	5.81915	36.2037	1.08015	0.15095	0.307629	0.0364458	0.00222599	4.95834	1717.04	0.105649	154.489	5.72488	9.99112	1.26209	5.14839	1.04447	0.363495	1.04197	0.196479
natron	BM Samarra 046	Lamm pp. 115-118	OA+.12456	bright green	tessera	Great Mosque, trench III on the qibla wall	15.6566	0.531022	3.23352	61.9739	0.0793393	0.937306	0.525799	2.72815	0.243233	0.0373023	1.01157	10.7837	3.44074	40.4153	23.459	34.4514	5.61245	18.9649	9170.85	819.408	4.13851	40.5583	8.29048	185.173	5.8266	82.8199	2.62697	0.144042	17.6353	0.0638145	0	7097.37	94.3189	0.0661155	162.324	6.15537	12.0285	1.40589	6.06628	1.34473	0.360548	1.08803	0.174823
natron	BM Samarra 048	Lamm pp. 115-118	OA+.12456	blue	tessera	Great Mosque, trench III on the qibla wall	15.1364	0.609085	3.15312	69.1842	0.166814	0.891926	0.925265	8.55663	0.0897235	0.210342	0.815743	0.0414995	3.64579	87.7845	10.8647	17.5448	262.692	13.7622	408.081	12.7121	3.8674	2.67173	12.9108	450.856	6.68737	46.3882	1.44563	1.9314	0.0847833	0.0065604	0.179658	8.07685	4.85083	0.0889759	260.143	6.49781	12.289	1.48453	6.3966	1.29693	0.372907	1.14851	0.196604
natron	BM Samarra 055	Lamm pp. 115-118	OA+.12456	greenish	gold leaf	Great Mosque, trench III on the qibla wall	14.3419	0.735148	3.20373	66.6747	0.165294	0.643115	0.829772	10.232	0.0894285	2.25218	0.658435	0.0133888	4.61497	85.9995	12.8281	20.7436	4.81959	10.1147	42.5798	18.7864	4.36904	3.76514	11.1349	462.866	7.04436	45.6741	1.73376	3.44476	0.0930634	0.0496765	0.00658155	9.91629	6.31288	0.119689	411.423	6.85499	13.0462	1.54586	6.66743	1.32535	0.386821	1.29621	0.196074
natron	VA Sam 001 base	Lamm pp. 115-118		gold leaf	tessera		17.4721	0.776729	2.30157	69.8714	0.0325935	1.23165	0.337505	5.58632	0.0984043	1.39576	0.680115	0.00214419	2.57484	199.646	23.6855	13	15.961	12.4787	41.9331	14.3352	69.1513		4.63201	418.582	6.67385	56.9621	1.78497	2.57467	0.0866462	0.0280215	0	0.600411	3.54582	0.0038618	474.725	6.1692	9.97168	1.42553	6.13078	1.1921	0.336355	1.35041	0.190509
natron	VA Sam 001 cart	Lamm pp. 115-118		gold leaf	tessera		18.0242	0.823993	2.43894	69.4165	0.0419907	1.10914	0.345971	5.63279	0.139767	0.892208	0.843717	0.00142332	3.48723	168.126	19.5696	18.7973	5.28195	10.5229	26.3202	38.1184	31.801	20.9406	5.11712	402.741	6.69489	70.9524	2.18069	2.18704	0.501812	0.136021	0.00133991	1.54379	1003.4	0.0642496	211.694	6.47671	10.6665	1.51318	6.45902	1.28913	0.365018	1.34703	0.209244
natron	VA Sam 002 base	Lamm pp. 115-118		gold leaf	tessera		17.7733	1.04914	2.70626	65.964	0.0939266	0.887485	0.66248	7.9931	0.137099	1.47594	0.994092	0.012692	6.15855	175.304	28.4755	17.4399	8.16989	16.6284	52.529	20.7529	47.633	1.75941	8.31656	662.151	7.62873	76.1412	2.56836	4.36591	0.162215	0.0618829	0	6.16853	253.453	0.0871313	319.073	7.39611	12.1686	1.68505	7.28451	1.51539	0.411447	1.52546	0.22775
natron	VA Sam 002 cart	Lamm pp. 115-118		gold leaf	tessera		17.7213	1.03569	2.73573	66.1412	0.0906895	0.864656	0.668276	7.98133	0.134911	1.39673	0.970996	0.0126	6.3389	172.063	27.8088	17.3468	7.78014	15.8204	50.5726	21.2313	46.7592	2.25199	8.23345	660.903	7.6049	75.2887	2.5394	4.10976	0.190853	0.0346105	0	6.09623	231.793	0.0998378	311.324	7.31929	12.0518	1.68869	7.18484	1.48798	0.403132	1.56418	0.222305
natron	VA Sam 003 base	Lamm pp. 115-118		gold leaf	tessera		16.894	1.22954	2.81616	64.7312	0.265068	0.832692	0.927697	7.10749	0.153447	1.2891	3.49516	0.0097847	5.74625	185.692	94.3949	17.1639	21.2173	31.8413	95.8111	47.7842	34.8175	22.4147	9.27921	592.514	13.2816	89.0807	2.82836	2.9416	0.162107	0.0391333	0.0106379	3.63529	86.0387	0.200559	236.357	14.5602	14.3079	3.2099	13.5655	2.75041	0.734602	2.69031	0.428124
natron	VA Sam 003 cart	Lamm pp. 115-118		gold leaf	tessera		17.4593	1.35757	3.04066	64.1304	0.21318	0.819186	0.86695	7.74266	0.168792	1.26089	2.65403	0.00826581	5.90308	179.231	60.6406	18.8813	21.2784	32.8414	91.8032	48.5603	33.4106	15.8127	8.99804	679.663	11.6282	96.75	3.21499	3.06133	59.8349	0.0553336	0.000535885	4.97096	269.726	0.184811	223.812	12.7216	15.0405	2.82337	11.5677	2.40891	0.630392	2.31863	0.375654
natron	VA Sam 004	Lamm pp. 115-118		gold leaf	tessera		14.2064	0.651139	3.18392	67.2778	0.131657	0.685746	0.786008	9.28149	0.0855275	2.91173	0.625951	0.011168	1.19435	93.8094	11.8435	17.5063	5.5425	7.92917	42.3343	16.1748	54.8729		11.5008	456.987	6.97311	47.6919	1.77618	3.61894	0.0802964	0.0594788	0	5.38421	1.90462	0.0195506	361.663	6.13118	11.2764	1.44174	6.19883	1.2802	0.393423	1.38704	0.191864
natron	VA Sam 005	Lamm pp. 115-118		turquoise	tessera		16.2722	0.625603	3.13216	67.5396	0.179933	0.936393	0.741317	8.40438	0.0907737	0.336209	0.55928	0.0937884	2.56243	108.769	14.0897	16.1069	6.86543	17.0026	7176.4	17.3091	34.9477	7.79102	10.6268	457.257	6.91577	51.1158	1.54548	1.31747	4.43425	0.0378494	0	343.815	10.9343	0.0646178	233.233	6.11398	10.664	1.44831	6.07313	1.29853	0.378086	1.32865	0.1987
natron	VA Sam 006	Lamm pp. 115-118		turquoise	tessera		14.881	0.588937	3.43081	68.6802	0.2469	0.921028	0.90344	8.48626	0.0668872	0.0765633	0.484082	0.105202	2.70412	92.0955	7.96103	12.1323	2.0701	11.8214	7224.41	192.741	34.588	6.49923	13.3301	441.537	6.6049	39.1551	1.29442	0.921968	6.65756	0.0264303	0	536.572	7.1789	0.0942426	234.323	5.90656	10.7743	1.4004	5.99721	1.25658	0.383849	1.22909	0.179878
natron	VA Sam 007	Lamm pp. 115-118		turquoise	tessera		18.8108	0.735532	2.09801	66.7134	0.413629	1.18893	0.307155	8.02645	0.0979604	0.0311106	0.541499	0.0170309	3.3069	208.089	12.2341	10.3865	4.81403	11.5902	6125.13	575.928	18.7219	7.72337	5.08057	483.587	6.19037	41.3917	1.74734	0.192493	2.07517	0.0139613	0	159.395	4.28952	0.0389805	124.5	5.95998	10.2955	1.39864	5.87038	1.24622	0.324457	1.19627	0.183553
natron	VA Sam 008	Lamm pp. 115-118		bluish green	tessera		18.0736	0.473514	2.91702	66.3654	0.144124	1.21132	0.424585	2.30897	0.222899	0.059773	0.972911	5.10384	3.01194	79.3909	18.6287	26.3543	5.91832	19.831	9202.86	531.251	23.2617	25.1045	6.16341	147.766	5.80534	82.1886	2.7981	0.228779	8.63333	0.0475501	0	3146.87	57.816	0.059117	155.168	6.0075	11.7157	1.4392	5.98091	1.24362	0.356132	1.1748	0.181645
natron	VA Sam 009	Lamm pp. 115-118		bluish green	tessera		12.7391	0.572783	2.47586	57.9289	0.115346	0.637736	0.685504	8.20005	0.0732492	0.0392124	0.501238	13.62	3.66703	104.771	10.3487	15.2335	4.01754	20.7195	7787.04	77.4826	25.2136	35.6323	9.58012	344.117	5.89877	38.1987	1.44711	0.536015	11.0306	0.189247	0	10137.9	94.2334	0.0975054	174.281	5.52426	9.88871	1.28674	5.39295	1.1139	0.314402	1.04639	0.166921
natron	VA Sam 010	Lamm pp. 115-118		bluish green	tessera		18.6948	0.736285	1.86886	67.233	0.165231	1.22014	0.322854	7.6877	0.101794	0.0269117	0.555846	0.0321383	3.86073	212.111	12.6379	10.3404	4.3755	17.7736	8409.87	909.223	17.5734	12.2163	5.01126	477.507	6.24718	39.9424	1.82092	0.184185	5.05911	0.00921442	0	211.129	5.50706	0.059536	120.107	6.27116	10.8074	1.42532	6.10199	1.21427	0.322412	1.17706	0.183019
natron	VA Sam 011	Lamm pp. 115-118		green	tessera		12.0802	0.615863	2.84142	57.1955	0.0959075	0.75394	0.538273	8.92077	0.0679236	0.0404448	0.461217	13.7421	3.02929	71.5057	8.78786	12.6588	6.71133	30.0874	8814.57	90.9669	29.1298	33.1921	7.61553	435.114	6.47	35.8492	1.71188	0.375151	11.7105	0.113283	0	10929.6	66.7862	0.0630513	198.405	5.82038	10.5509	1.34776	5.71361	1.15835	0.339719	1.13107	0.180831
natron	VA Sam 012	Lamm pp. 115-118		green	tessera		15.7947	0.342489	1.53687	64.3228	0.0896973	1.08194	0.338833	3.96992	0.214623	0.0351663	0.711795	9.15536	3.68987	69.8178	12.4249	15.7038	3.0038	13.0368	9317.01	392.191	15.7061	31.2669	4.04112	153.66	5.17031	135.158	3.0438	0.356751	15.3876	0.0625304	0	8549.63	74.1368	0.060962	108.293	5.28133	10.1007	1.22316	4.98797	1.03458	0.237526	0.91849	0.14749
natron	VA Sam 013	Lamm pp. 115-118		green	tessera		12.4929	0.558607	2.68354	59.4147	0.0809469	0.873435	0.599846	6.90372	0.0657696	0.0182058	0.387683	12.7213	3.62098	90.095	8.17224	10.3298	2.59334	16.9016	7575.11	39.4879	25.6344	78.7242	8.69867	352.563	5.93266	36.7505	1.28842	0.374759	16.5092	0.0566848	0	16574.6	90.2513	0.0823269	174.177	5.35931	9.6844	1.23158	5.27144	1.05278	0.32504	1.07565	0.166373
natron	VA Sam 014	Lamm pp. 115-118		yellowish green	tessera		13.676	0.684233	2.92545	60.9704	0.191553	0.653441	1.08565	8.89247	0.0788268	0.167712	0.530625	7.9995	4.9437	101.103	11.6038	14.9758	5.07561	13.687	6266.41	258.923	31.1707	14.3678	12.3902	395.264	6.66208	40.6088	1.53083	1.06059	13.8586	0.0922904	0	9319.27	84.7703	0.130995	213.96	6.01657	10.8707	1.44025	6.02991	1.26983	0.357069	1.20503	0.191867
natron	VA Sam 015	Lamm pp. 115-118		yellowish green	tessera		19.9267	0.386152	2.25169	64.9369	0.0698739	1.48081	0.291383	1.84794	0.206955	0.0236494	0.733941	6.54562	2.28888	55.7626	13.7488	25.8592	2.99958	6.8083	787.2	73.0274	19.0588	29.6946	4.37514	98.2373	5.35148	102.024	2.47814	0.0543004	3.32909	0.0515617	0	8628.63	106.164	0.0371311	134.368	5.6703	10.9977	1.32014	5.51376	1.09513	0.306993	0.972976	0.16241
natron	VA Sam 016	Lamm pp. 115-118		yellowish green	tessera		9.86838	0.852008	1.60022	50.5241	0.16785	0.587167	0.83785	5.77282	0.0695182	0.0760128	0.413195	26.588	2.36779	66.9429	7.17495	9.98651	2.90493	6.51314	328.699	49.6478	18.5932	57.4656	4.96246	383.357	4.01823	37.3414	1.23955	0.299494	11.5798	0.0979664	0	19100.5	402.06	0.0463378	129.049	3.844	6.81519	0.868325	3.46147	0.718124	0.211688	0.684919	0.114692
natron	VA Sam 017	Lamm pp. 115-118		yellowish	tessera		12.6823	0.337389	1.40239	54.3043	0.0987649	0.87721	0.425782	3.77434	0.205693	0.316899	0.751646	21.7846	2.77648	51.5111	12.7212	14.5881	3.00727	7.32328	309.538	38.2763	63.1056	116.963	5.6012	126.691	5.69479	131.515	3.14217	0.811379	47.0675	0.0896688	0	21957.7	302.655	0.0712948	470.196	5.32718	10.6616	1.24837	4.96797	1.01434	0.253783	1.02075	0.159723
natron	VA Sam 018	Lamm pp. 115-118		yellowish	tessera		13.2499	0.665117	1.9609	56.9954	0.121631	0.932832	0.354827	3.52918	0.228748	0.703799	0.844331	17.5124	2.18285	61.1001	19.4472	25.712	4.55042	10.1658	198.248	48.3786	22.9291	30.9409	4.43202	136.261	5.65806	112.429	2.87612	0.388565	21.4618	0.10113	0	21670.2	103.353	0.0410919	156.828	5.44712	10.244	1.26209	5.31576	1.07812	0.279795	1.07282	0.169241
natron	VA Sam 019	Lamm pp. 115-118		yellowish	tessera		13.6786	0.275303	1.22056	56.9262	0.0738763	0.988228	0.254771	3.36449	0.176106	0.263733	0.594818	19.0559	2.5871	62.4526	11.0043	13.0916	2.67531	7.65477	1069.49	35.8097	52.7533	17.5703	3.01105	138.339	5.33415	118.927	2.56663	0.66791	14.6931	0.0536329	0	22466.3	72.7785	0.0313452	393.788	4.90223	9.44897	1.08081	4.45622	0.905944	0.206633	0.87673	0.145203
natron	VA Sam 021	Lamm pp. 115-118		light blue	tessera		15.1491	0.691706	3.04811	68.0817	0.541504	0.858547	0.903537	9.37316	0.0894596	0.256344	0.633609	0.143404	4.5059	108.896	13.5841	16.191	93.8357	26.5955	544.303	21.1152	32.2682	8.56742	10.8741	448.529	7.11594	46.6466	1.72244	1.66127	0.347965	0.0227373	0.121376	40.6361	3.19184	0.100523	232.928	6.70432	12.2084	1.52763	6.34816	1.26955	0.375405	1.16383	0.192386
natron	VA Sam 022	Lamm pp. 115-118		black	tessera		12.879	0.748015	2.89165	68.3387	0.110182	0.717907	0.684046	7.83795	0.0746368	0.0864754	5.40478	0.055138	3.60454	85.3376	9.1095	13.3441	24.642	15.6902	236.855	29.3516	29.2445	14.6934	7.07609	445.613	6.12055	41.9711	1.46394	0.935262	0.466268	0.0180797	0	46.5262	3.32761	0.0728792	208.438	5.90796	10.9858	1.37658	5.66963	1.18268	0.350625	1.09301	0.174914
natron	VA Sam 023	Lamm pp. 115-118		dark blue	tessera		17.5212	0.867637	2.47964	66.1425	0.105109	0.842381	0.555104	7.97933	0.139187	1.16704	1.66956	0.0334244	5.04167	155.114	26.0334	16.4798	535.924	32.3164	1747.38	38.3301	37.1739	5.15641	7.25604	588.969	7.27801	82.062	2.42013	3.41824	0.140931	0.0245322	0.186587	45.8201	108.909	0.109617	240.636	7.13913	11.9473	1.59311	6.80697	1.35687	0.350308	1.29401	0.207181
natron	VA Sam 024	Lamm pp. 115-118		turquoise	tessera		18.6176	0.388889	2.39282	68.2825	0.0829183	1.28188	0.345346	2.19414	0.161403	0.0252086	0.737067	3.05281	2.77352	50.8464	12.3953	18.5199	3.5028	17.4655	14310.6	77.4774	19.457	28.7368	4.8382	121.554	5.0522	71.3936	2.2384	0.0637103	15.4454	0.0506175	0	4318.58	61.9627	0.0598919	132.814	5.52884	10.7056	1.30281	5.33803	1.11831	0.298267	0.987037	0.157429
Co flasks	Berlin Sam 027 MW	Lamm 105		cobalt	flask neck	Dar al-Khilafa, audience hall	13.8083	2.64375	1.89092	67.5959	0.187402	0.686634	2.30535	6.30099	0.11223	0.378547	3.05576	0.010198	24.0582	174.153	16.8971	75.935	1828.97	50.9678	4366.25	773.963	5.80804	6.00084	9.49763	295.325	4.87885	74.3013	1.96828	3.71518	0.503095	0.0469389	0.747773	9.8402	1.07241	0.200372	98.4175	6.89893	13.38	1.42907	5.3558	1.07584	0.216896	0.849785	0.170134
Co flasks	Berlin Sam 061 MW	Lamm 294		cobalt	bowl or flask blue & purple	House V	13.7453	3.02088	2.22254	65.5729	0.193681	0.808908	2.15748	6.8105	0.118236	0.632743	3.46164	0.00765486	26.959	193.941	18.9114	75.9049	1999.75	71.3036	5834.93	711.802	7.10209	11.7265	9.35922	327.102	5.40821	82.637	2.18318	4.06248	0.626172	0.0444355	1.19626	8.19336	1.14325	0.24828	190.86	6.70792	12.6516	1.40787	5.94326	1.2449	0.393346	1.56195	0.254867
Co flasks	BM Samarra 056	Lamm 108-109	OA+.13589.1	cobalt	flask neck	Dar al-Khilafa, harim	14.6817	4.19034	1.35377	65.4072	0.158335	0.49863	1.85736	8.59207	0.0768328	0.1368	2.21801	0.015883	22.4642	236.416	16.7934	85.3662	987.882	59.8105	3112.01	1068.33	5.84637	9.91558	11.1889	296.824	3.00322	25.83	1.17596	3.57575	0.396292	0.0979231	1.09697	5.9455	2.98141	0.192715	125.369	3.90788	7.33088	0.818544	3.30505	0.650056	0.14606	0.552773	0.0927767
Co flasks	BM Samarra 057	Lamm 108-109	OA+.13589.2	cobalt	flask neck	Dar al-Khilafa, harim	14.7939	2.86268	2.02279	65.5526	0.198157	0.588047	2.26729	6.8367	0.120563	1.12655	2.67821	0.0309819	28.5138	202.865	22.1221	66.7093	1378.6	104.878	3576.18	903.133	7.46881	12.158	10.2967	327.571	5.41828	90.2879	2.14417	3.70917	0.391343	0.0450563	1.35882	6.9083	2.05328	0.263809	226.468	8.18928	15.9788	1.6536	6.8128	1.31077	0.241741	1.04243	0.168383
Co flasks	BM Samarra 058	Lamm 108-109	OA+.13589.3	cobalt	flask neck	Dar al-Khilafa, harim	13.1336	3.39813	2.10597	67.6284	0.289397	0.884013	1.55552	6.66158	0.134598	0.610955	2.70803	0.0133498	27.1835	183.583	17.5418	56.342	1503.25	68.1091	3523.96	460.853	7.93802	7.43266	6.15119	395.113	5.37409	106.881	2.28167	3.22011	0.238922	0.0749398	0.780447	4.44667	0.882995	0.204334	271.063	8.84817	17.5079	1.85285	7.32118	1.4854	0.286084	1.0412	0.167523
Co flasks	BM Samarra 059	Lamm 108-109	OA+.13589.4	cobalt	flask neck	Dar al-Khilafa, harim	13.9523	2.39004	2.17156	68.1672	0.160621	0.733114	2.06804	5.63813	0.132795	0.375542	3.06144	0.0191516	26.9239	212.544	18.4446	71.1291	1831.32	86.8221	4451.73	1087.36	8.99257	13.0243	11.4967	319.225	5.85815	107.666	2.3757	4.28368	0.442016	0.0546623	1.55467	8.59288	2.10298	0.293473	352.265	10.9551	22.1045	2.34555	9.27358	1.58069	0.296195	1.28631	0.190957
Co flasks	BM Samarra 060	Lamm 108-109	OA+.13589.5	cobalt	flask neck	Dar al-Khilafa, harim	14.1614	2.77575	2.61048	66.7901	0.232922	0.69446	2.56388	6.42508	0.142741	0.280271	2.35744	0.0273447	35.1801	173.292	18.4729	47.0729	1210.74	82.2226	3573.63	1074.99	8.00254	11.8635	10.9803	371.089	7.4097	119.571	2.66761	3.60302	0.324371	0.0672929	1.33017	5.04784	2.83362	0.337385	404.58	11.4946	22.974	2.34606	9.20221	1.74775	0.331507	1.4251	0.22306
Co flasks	BM Samarra 061	Lamm 108-109	OA+.13589.6	cobalt	flask neck	Dar al-Khilafa, harim	14.6506	2.65241	1.81776	65.4834	0.202148	0.711951	2.1	7.77215	0.111804	0.822861	2.78598	0.0232199	28.2796	186.938	19.668	54.4036	1348.58	87.687	3571.41	681.579	7.11376	10.0049	9.45613	312.504	4.40644	79.641	1.96699	4.06901	0.278401	0.0276736	1.5922	6.30828	1.24817	0.25152	141.123	6.66201	13.2454	1.40422	5.43486	1.093	0.197506	0.878978	0.131601
Co flasks	BM Samarra 062	Lamm 108-109	OA+.13589.7	cobalt	flask neck	Dar al-Khilafa, harim	14.8863	2.78472	2.22942	67.1421	0.194107	0.683324	2.31433	6.47983	0.126176	0.642333	1.90344	0.0076151	30.5263	205.135	19.4667	65.5845	742.953	49.9123	2139.77	472.437	5.75782	5.62748	10.7665	329.336	6.14478	97.0525	2.32488	2.79083	0.229082	0.0527474	0.634939	4.85854	0.866103	0.290208	270.217	9.50582	18.9941	1.99836	7.9845	1.55534	0.285932	1.2584	0.19576
Co flasks	BM Samarra 063	Lamm 108-109	OA+.13589.8	cobalt	flask neck	Dar al-Khilafa, harim	13.9884	2.822	2.21044	66.5177	0.186454	0.644603	2.63275	6.26181	0.128778	0.664063	2.84796	0.0188686	30.8074	189.321	21.3753	64.7092	1664.83	63.8372	4458.27	931.956	7.92764	11.9374	12.6338	330.273	5.47122	99.2371	2.28806	4.22298	0.269513	0.0789974	1.5891	7.03381	1.37861	0.388793	327.811	8.88527	17.8101	1.82373	7.56528	1.4733	0.26964	1.07797	0.167337
Co flasks	BM Samarra 064	Lamm 108-109	OA+.13593.1	cobalt	flask neck	Dar al-Khilafa, harim	13.5797	2.87904	2.17582	66.5178	0.183807	0.712557	2.50872	6.13538	0.134945	0.623008	3.41566	0.00773424	31.1081	191.515	20.5599	66.2789	1916.78	74.6083	4886.03	651.016	8.10051	11.6055	11.3848	321.376	5.56822	106.147	2.41378	4.08056	0.353953	0.0345126	1.5601	7.11707	1.09938	0.357642	296.275	9.15214	18.1421	1.86526	7.54682	1.44068	0.26656	1.04608	0.168079
Co flasks	BM Samarra 065	Lamm 108-109	OA+.13593.2	cobalt	flask neck	Dar al-Khilafa, harim	14.1507	2.71284	2.30498	67.2208	0.169691	0.652003	2.55917	6.04631	0.137372	0.400983	2.64689	0.0180756	28.2598	204.77	20.0636	61.463	1352.39	63.3591	3923.39	966.587	7.56493	9.02009	12.4269	321.67	5.63937	101.731	2.40952	4.10996	0.404796	0.105992	1.05917	8.52898	1.68592	0.336707	343.826	11.2975	22.365	2.42164	9.73483	1.77267	0.303766	1.26172	0.185319
Co flasks	BM Samarra 066	Lamm 108-109	OA+.13593.3	cobalt	flask neck	Dar al-Khilafa, harim	13.8472	2.40516	2.21172	68.556	0.16684	0.667007	2.33513	5.89215	0.136563	0.327786	2.44921	0.0163671	28.3277	197.734	18.7558	72.5913	1141.54	56.1482	3943.48	1117.99	7.92524	10.1049	12.1946	341.533	6.5949	124.515	2.51916	4.04732	0.52461	0.0314549	1.32611	6.8176	4.08338	0.353257	436.147	11.8788	23.4559	2.44647	9.72111	1.73886	0.317816	1.41034	0.20651
Co flasks	BM Samarra 067	Lamm 108-109	OA+.13593.4	cobalt	flask neck	Dar al-Khilafa, harim	13.8459	2.68238	1.62219	67.5102	0.153385	0.523071	1.81897	7.88781	0.108944	0.0989483	2.88437	0.00355018	21.1254	191.562	17.6649	101.664	1440.72	50.2573	3957.82	257.549	4.82808	2.91151	10.9411	294.135	4.03907	68.5636	1.71906	2.62789	0.417432	0.045603	0.280439	3.40481	1.81059	0.292247	64.0318	5.81325	11.2387	1.18459	4.77893	0.984772	0.201798	0.840745	0.124565
Co flasks	BM Samarra 068	Lamm 108-109	OA+.13593.5	cobalt	flask neck	Dar al-Khilafa, harim	14.0896	2.48209	1.741	68.8579	0.2148	0.832881	2.05058	6.29884	0.108343	0.843726	1.81843	0.00664742	27.5846	157.112	17.8177	49.2679	848.195	45.1751	2529.36	440.33	5.9501	6.95958	7.8579	322.321	5.0707	85.8695	1.98025	4.06815	0.220346	0.0862749	0.840432	3.63102	2.22447	0.210327	389.289	8.6015	16.9739	1.78986	7.10224	1.3403	0.253867	0.973538	0.160227
Co flasks	BM Samarra 069	Lamm 108-109	OA+.13733	cobalt	flask neck	Dar al-Khilafa, harim	15.4981	2.99079	2.20041	64.4268	0.199134	0.546723	2.27859	7.19517	0.127752	0.985294	2.68285	0.0185299	29.381	190.889	21.8726	73.0969	1279.34	84.894	3218.21	812.234	7.65127	9.74469	10.0343	344.966	5.89888	93.5338	2.30945	4.34929	0.288969	0.0501021	1.27809	6.32748	3.0686	0.257171	220.981	9.09056	18.0127	1.89088	7.56483	1.41606	0.260264	1.11337	0.188502
Co flasks	BM Samarra 070	Lamm 108-109	OA+.13733	cobalt	flask neck	Dar al-Khilafa, harim	14.9625	2.87005	2.37396	65.6276	0.145205	0.733674	2.41866	6.56819	0.145873	0.958631	2.45349	0.0102353	31.9587	180.264	23.4553	76.8561	1079.48	59.8595	2607.7	618.08	7.07279	4.96929	11.6162	343.691	6.94508	116.368	2.74504	3.0223	0.321019	0.0804353	1.0268	8.1897	1.88162	0.332587	302.311	12.125	24.05	2.48042	9.85309	1.80579	0.339826	1.36291	0.219013
Co flasks	BM Samarra 071	Lamm 108-109	OA+.13733	cobalt	flask neck	Dar al-Khilafa, harim	14.8339	2.72667	2.08162	66.6054	0.156866	0.763651	2.39562	6.9285	0.122329	0.536672	2.17591	0.00756651	29.728	170.761	19.4178	71.895	993.764	60.3001	2585.49	330.607	5.94727	4.78959	11.3979	351.662	5.5536	89.4145	2.22447	3.03513	0.230085	0.0892146	0.712528	5.07133	1.25963	0.332072	245.435	8.12062	16.0536	1.67531	6.70657	1.32304	0.26657	1.03597	0.16186
Co flasks	BM Samarra 072	Lamm 108-109	OA+.13733	cobalt	flask neck	Dar al-Khilafa, harim	14.044	2.68254	2.18807	66.9878	0.171156	0.728029	2.28084	6.65344	0.135517	0.764048	2.50685	0.0108899	31.6495	161.134	21.8391	64.4294	1145.21	58.1017	3455.33	692.512	7.21092	7.2337	10.9363	342.576	6.28332	105.095	2.4658	3.63973	0.332662	0.0350471	1.05935	6.06717	2.14744	0.318394	317.661	10.0598	19.7709	2.01973	8.01896	1.47862	0.277501	1.2246	0.193747
Co flasks	BM Samarra 073	Lamm 108-109	OA+.13733	cobalt	flask neck	Dar al-Khilafa, harim	14.2802	2.51978	2.01409	69.6912	0.1563	0.883022	2.2346	5.8775	0.125939	0.208039	1.51357	0.00278878	28.3165	175.116	16.8501	64.3711	615.067	28.6666	1754.04	172.625	4.28816	2.29068	10.72	288.276	5.55527	110.753	2.29874	2.14585	0.232326	0.0603209	0.179965	4.25299	0.955207	0.301873	315.949	9.37677	18.4641	1.92462	7.55317	1.44069	0.266666	1.11951	0.166392
Co flasks	BM Samarra 074	Lamm 108-109	OA+.13733	cobalt	flask neck	Dar al-Khilafa, harim	13.864	2.35467	2.12837	68.55	0.152532	0.753086	2.09711	5.59833	0.133821	0.347422	2.94714	0.018134	26.801	204.217	18.1723	71.5399	1701.84	81.6906	4127.93	960.749	8.43988	11.3368	11.4698	318.123	5.9834	110.385	2.39695	4.0834	0.435818	0.0559183	1.45895	8.31802	2.50429	0.309871	356.228	11.5289	22.8192	2.34906	9.40172	1.60616	0.296234	1.19999	0.187218
Co flasks	BM Samarra 075	Lamm 108-109	OA+.13733	cobalt	flask neck	Dar al-Khilafa, harim	13.5	2.81742	2.12984	68.4925	0.196654	0.719824	2.48544	6.21743	0.12506	0.993372	1.71656	0.0113297	32.0856	175.73	22.9372	59.3863	654.119	53.4251	2045.28	534.046	5.85323	5.9956	10.4005	334.55	5.86777	97.2019	2.25768	3.27939	0.232768	0.0386221	0.697852	3.69187	1.92107	0.288091	370.774	9.86347	19.4981	2.05307	8.2211	1.50766	0.26931	1.19025	0.180385
Co flasks	BM Samarra 076	Lamm 108-109	OA+.13733	cobalt	flask neck	Dar al-Khilafa, harim	14.5007	2.7956	2.10047	66.9542	0.187189	0.698924	2.32469	6.73961	0.124505	0.778124	2.10496	0.0106335	28.5618	188.973	20.4455	66.3177	898.273	57.7162	2498.98	599.447	5.95284	6.3552	10.6003	332.341	5.43839	90.2289	2.29766	3.49154	0.263322	0.0351532	0.775403	5.70584	1.55786	0.304635	251.877	8.60806	16.9829	1.78558	7.19329	1.34789	0.250157	1.09091	0.165155
group 1	Berlin Sam 004	Lamm 364		colourless	monochrome tile	Great Mosque	13.1972	5.58438	0.833826	69.7151	0.0956031	0.761957	2.94785	6.26444	0.02121	0.313317	0.165601	0.000429247	23.9289	69.7478	5.56511	8.46965	2.76556	6.78665	8.81283	15.3313	12.2653	0.412663	14.3201	380.218	2.38731	26.008	0.563201	1.00167	0.0249901	0.0487762	0.00298604	0.140563		0.130412	90.7644	2.77454	5.20856	0.594981	2.39986	0.487195	0.103862	0.40741	0.067941
group 1	Berlin Sam 007a	Lamm 304-312		white	millefiori tile	Dar al-Khilafa, south of domed audience hall	12.6036	4.7872	0.659075	68.1333	0.117727	0.648464	3.40645	6.01648	0.0250874	0.269472	0.175433	0.90539	20.9334	72.7045	4.5301	8.55699	2.71264	11.0137	30.4276	19.155	13.7582	33.1276	15.2784	390.542	2.39684	28.8632	0.61579	1.11572	1.09191	0.0450862	0	16817.2	2.11344	0.136965	105.856	2.80255	5.26888	0.577173	2.36446	0.487867	0.0791446	0.400319	0.0704103
group 1	Berlin Sam 007b	Lamm 304-312		white	millefiori tile	Dar al-Khilafa, south of domed audience hall	12.604	5.0077	0.666778	68.2879	0.118173	0.692046	3.15045	5.84255	0.0227015	0.210427	0.167659	1.40079	20.7561	65.6635	4.3229	9.2158	1.85901	9.10482	136.791	18.4062	10.5933	9.67313	15.3345	391.544	2.35927	27.1229	0.582876	1.04406	2.79902	0.0720895	0	13439.4	3.46566	0.153465	79.3505	2.88855	5.58628	0.605169	2.26969	0.487815	0.085813	0.441443	0.0723705
group 1	Berlin Sam 012	Lamm 341		colourless	diamond wall mosaics	Dar al-Khilafa, audience hall	13.5552	5.5004	0.876262	68.2835	0.11795	0.597245	3.58217	6.93126	0.0300493	0.182858	0.239422	0	24.5844	74.4363	5.43899	13.504	1.45305	9.45539	8.60514	17.3761	5.63091	0.794712	15.6739	419.61	2.50049	26.6744	0.671435	0.976966	0.0484559	0.0306296	0.00138245	0.207877		0.148437	71.6288	2.84344	5.7864	0.616438	2.39721	0.484283	0.124988	0.495968	0.0852555
group 1	Berlin Sam 013	Lamm 204 Fig. 42		colourless	bottle neck with facettes	House XVII	12.1092	5.19472	1.08295	70.239	0.092666	0.483076	2.96545	6.99523	0.0405134	0.393305	0.294314	1.29769e-07	22.2339	66.3198	6.52013	18.3202	3.08683	10.9114	8.41744	13.9186	9.95402	1.50624	15.6102	414.866	2.97425	37.3538	0.964532	1.18813	0.059656	0.0204394	0.000827221	0.255447		0.181771	134.141	3.27059	5.93059	0.682914	2.68405	0.544997	0.140435	0.517144	0.0927971
group 1	Berlin Sam 014	Lamm 270		colourless	vessel with applied trail		14.3579	5.20429	0.997006	69.9161	0.0775069	0.690656	1.96599	6.08466	0.0477323	0.267996	0.296793	5.58962e-05	27.0518	66.63	6.87975	24.5451	1.3227	9.96094	4.68607	10.0248	6.4147	1.14929	12.2547	314.676	2.87872	46.6309	1.02042	1.70299	0.076238	0.0539937	0.000948315	0.201957		0.151597	79.2048	3.16661	5.76247	0.662688	2.5896	0.530559	0.130867	0.522627	0.0918871
group 1	Berlin Sam 017	Lamm 185		colourless	vessel relief cut	Dar al-Khilafa, great Sirdab	13.6135	4.98771	0.675444	69.6138	0.133288	0.734809	3.44743	6.29834	0.0256433	0.200237	0.16962	0.000242701	23.4803	76.7775	3.80904	8.52084	1.61802	8.45053	9.78752	16.7603	7.94673	0.632076	14.6806	375.716	2.51797	31.1215	0.653573	1.06494	0.0532418	0.0168669	0.000780687	0.106645	0.012644	0.133949	80.6864	2.83622	5.72804	0.604461	2.37534	0.478471	0.10782	0.467067	0.076496
group 1	Berlin Sam 018	Lamm 243		colourless	vessel engraved animals	Dar al-Khilafa, audience hall	13.1231	5.52185	0.701852	69.7213	0.0987448	0.766902	3.01101	6.33192	0.0243863	0.411285	0.187466	0	24.1625	66.2555	7.41877	10.512	3.81495	7.76751	9.87389	13.9522	8.81995	0.722303	14.4314	384.857	2.51236	27.2923	0.586485	1.15446	0.0414839	0.0173285	0.00172032	0.0746898	0.0132521	0.134007	107.404	2.96522	5.58569	0.609294	2.41088	0.487092	0.12446	0.481828	0.075021
group 1	Berlin Sam 020	Lamm 247		blue	vessel relief cut	Dar al-Khilafa	12.7688	5.49092	1.00169	71.7312	0.136755	0.608351	3.1484	3.81921	0.0391452	0.147009	0.69337	0.00454507	24.2395	79.9786	6.64704	26.7419	531.883	13.6249	719.292	1238.99	7.75034	2.4238	14.1322	339.081	2.46044	49.8379	0.80658	2.51877	0.126197	0.038976	0.578721	16.2786	0.640306	0.130438	48.8447	3.38798	6.40534	0.721602	2.77778	0.545124	0.115909	0.520304	0.0777221
group 1	Berlin Sam 028 MW	Lamm 131		colourless	lamp handle		10.8891	4.6088	0.969941	73.2339	0.0924119	0.605515	2.41978	6.38711	0.0378786	0.401952	0.259445	0	19.6339	57.9844	5.92116	14.2663	2.75499	9.45494	8.12839	13.2284	1.60783	1.32501	14.5712	338.593	2.86194	35.8054	0.965174	1.1741	0.0620093	0.0233085	0	0.0414119		0.162496	127.98	3.30235	5.94564	0.677347	2.61622	0.527355	0.131116	0.42794	0.0879018
group 1	Berlin Sam 031 MW	Lamm 154		colourless	bowl shaped lamp		13.5533	5.1545	1.17112	69.2805	0.0864384	0.673106	2.22606	6.712	0.0490924	0.578914	0.406208	0	24.845	69.0341	12.9733	28.7294	3.51197	13.334	12.2533	13.1063	1.90456	2.76577	14.0406	362.014	3.12847	40.7512	1.00004	1.53578	0.0942827	0.0584298	0.0101083			0.285175	143.242	3.36086	5.94735	0.731263	2.80975	0.554714	0.152145	0.731225	0.0982543
group 1	Berlin Sam 032 MW	Lamm 156		colourless	ribed oenochoe		12.692	5.58762	0.965479	69.337	0.104303	0.595969	2.81198	7.09424	0.0316953	0.378763	0.293396	0	22.6967	69.9008	10.5261	16.5098	2.48636	11.3737	9.84561	14.6304	1.61626	4.18376	15.2415	433.584	2.69962	26.1794	0.781743	1.22028	0.0753126	0.0859886	0.0117503		0.000602505	0.276519	101.001	2.71322	5.16426	0.583013	2.36695	0.490577	0.125617	0.608386	0.0921514
group 1	Berlin Sam 037 MW	Lamm 168		colourless	bowl with pinched décor		13.1768	5.05604	1.0474	70.8243	0.0817604	0.687217	2.18464	6.19151	0.0467236	0.275754	0.33245	0	22.1897	67.9329	10.4062	22.8805	2.69575	9.86727	5.91288	11.2963	1.50616	1.3448	12.7356	314.161	2.97505	41.3861	1.02114	1.02287	0.0955755	0.0258619	0.00183042	0.32979	0.59307	0.159559	111.706	3.2	5.65494	0.689789	2.6575	0.538312	0.166926	0.57159	0.0974561
group 1	Berlin Sam 039 MW	Lamm 180		colourless	vessel relief cut	Dar al-Khilafa between domed audienc hall and harim	12.2775	4.94654	0.700682	71.5908	0.110236	0.775513	2.77409	6.1086	0.0258918	0.396449	0.19701	0	22.0585	64.8254	4.48033	7.84062	3.52099	7.53245	8.23977	13.6812	1.17938	1.33563	11.7339	372.951	2.41975	25.8086	0.586231	0.924046	0.0540894	0.0201119	0.00207829	0.211369	0.00274699	0.120605	119.972	2.82834	5.14334	0.567811	2.22038	0.450652	0.161408	0.485793	0.086992
group 1	Berlin Sam 041 MW	Lamm184		colourless	neck of globular bottle engraved	House V	12.3493	5.3584	0.851335	71.3203	0.0984257	0.722448	2.4568	6.03136	0.029167	0.465208	0.223894	0.000133436	20.9965	61.6033	6.79919	11.7691	2.16468	8.3934	12.9436	13.9516	1.39962	2.63814	12.4895	357.395	2.6846	29.4334	0.832927	2.14873	0.0662304	0.0180555	0	0.261459	0.0544788	0.131027	94.1804	2.7911	5.03439	0.572463	2.18986	0.4479	0.130942	0.473713	0.085611
group 1	Berlin Sam 042 MW	Lamm 188		colourless	globular bottle engraved		13.2516	5.40597	1.02996	69.3885	0.107994	0.589593	3.02419	6.5808	0.0389882	0.194467	0.286855	1.5991e-05	23.6975	74.8945	5.88627	16.4451	1.60419	10.3589	6.43067	13.4887	1.54269	1.01874	15.5995	376.641	2.96623	42.8822	0.960387	1.33818	0.0856449	0.0225556	0	0.225773		0.166186	80.2794	3.53717	6.6944	0.73907	2.82911	0.54543	0.146469	0.537732	0.106331
group 1	Berlin Sam 044 MW	Lamm 213		colourless	phial		11.7534	5.3029	1.0455	71.4331	0.105658	0.586341	2.44682	6.66237	0.0359431	0.228871	0.306337	0.000127284	21.4889	59.6028	5.54388	18.5061	1.69333	11.0239	8.79299	13.6432	1.51191	1.07121	15.3078	344.754	2.68625	27.3657	0.860343	1.27088	0.0644592	0.0285971	0.00304074	0.236759		0.200901	83.9145	2.86112	5.42413	0.612747	2.41942	0.480641	0.144609	0.521236	0.0933579
group 1	Berlin Sam 045 MW	Lamm 218a		colourless	phial		12.6278	5.50738	0.970309	69.6396	0.10696	0.659405	2.81103	7.02228	0.0315508	0.251147	0.26904	5.28561e-05	22.6494	73.0264	6.5433	15.4666	1.67658	9.4329	9.73405	12.7167	1.46214	1.28569	14.3622	404.512	2.62854	25.6307	0.783793	0.882094	0.0739882	0.0200634	0.00239773	0.233912		0.16452	89.3486	2.85293	5.41437	0.607909	2.36998	0.485325	0.142863	0.495673	0.0981518
group 1	Berlin Sam 046 MW	Lamm 220		colourless	bowl cut		12.7921	5.47851	0.800846	69.9111	0.100767	0.677673	2.98832	6.68287	0.0300681	0.228019	0.209234	3.52868e-05	24.6214	68.5736	4.99123	16.0803	1.29927	7.9354	7.37318	12.7409	1.27768	1.0562	14.2985	399.914	2.54468	30.5188	0.67344	0.662191	0.0747806	0.0236082	0.00214966	0.201963		0.140111	74.4099	2.98686	5.69167	0.629799	2.43395	0.477171	0.142561	0.535	0.0925823
group 1	Berlin Sam 047 MW	Lamm 223		colourless	bottle cut	Kurah	12.8441	4.99634	0.721708	70.7573	0.102318	0.729845	2.80497	6.42218	0.0246562	0.295343	0.204302	0	20.5063	61.1234	4.01513	11.4638	2.80714	8.55344	8.18863	13.9024	1.16699	0.477324	12.147	403.985	2.37055	24.7502	0.585343	0.866008	0.0644686	0.00705118	0	0.185821		0.0944807	101.852	2.6384	4.84251	0.55668	2.27825	0.484161	0.172836	0.597679	0.0969759
group 1	Berlin Sam 048 MW	Lamm 234		colourless	bowl with vertical cuttings	Dar al-Khilafa, audience hall	11.9455	5.01271	0.71814	71.6304	0.115528	0.763819	2.88111	6.12875	0.0254048	0.453644	0.221215	0	20.8864	61.5855	4.69646	14.8328	3.78187	8.25645	10.0128	15.9511	1.23277	1.52214	12.0278	380.835	2.5014	26.3243	0.600802	1.08461	0.0662693	0.0222308	0.00105094	0.203209		0.130867	133.571	2.81532	5.18964	0.583237	2.27752	0.438786	0.171427	0.520895	0.0858316
group 1	Berlin Sam 049 MW	Lamm 236		greenish	bowl cut and polished	Dar al-Khilafa, audience hall	13.8901	5.28433	0.833913	68.6485	0.112467	0.744457	3.23542	6.84313	0.031053	0.040125	0.236199	0.000152378	24.5459	69.3462	4.12854	14.662	4.88956	9.44548	26.5253	20.441	1.25231	0.886387	15.6382	391.102	2.48049	28.7809	0.655883	0.676236	0.0761786	0.0314209	0.00667155	2.90135		0.155057	62.8415	2.94946	5.97423	0.636873	2.47763	0.467605	0.141601	0.501041	0.092243
group 1	Berlin Sam 050 MW	Lamm 242		colourless	bowl or bottle cut and polished		13.3948	5.58776	0.708541	69.5099	0.0781698	0.806866	2.81159	6.47315	0.024015	0.334292	0.169221	0	23.4692	65.8028	3.93053	10.0134	2.93121	8.03563	8.40057	12.1254	1.15731	0.668521	13.1777	404.743	2.34812	28.3804	0.591137	0.947634	0.0723593	0.0179586	0	0.192706		0.105029	121.959	2.71305	4.81513	0.559399	2.2161	0.456559	0.185696	0.561847	0.098239
group 1	Berlin Sam 056 MW	Lamm 268		colourless	cup with applied green glass		14.3868	5.21663	1.01914	69.7484	0.0809522	0.697508	1.98862	6.14833	0.0487118	0.267085	0.305908	5.34986e-05	26.9359	66.8635	6.73272	26.0075	1.30232	9.7539	4.61512	9.59206	1.44837	1.18804	11.8696	312.184	2.9102	46.6362	1.01216	1.6586	0.103118	0.0346497	0.00280589	0.238835		0.146641	76.8579	3.17859	5.76181	0.662865	2.60572	0.507198	0.143247	0.499603	0.0992219
group 1	Berlin Sam 063 MW	Lamm 357-360		colourless	round sphere with hole	Dar al-Khilafa, audience hall	14.3629	5.26567	1.1055	67.8437	0.101547	0.719489	2.66367	7.17511	0.0472599	0.273112	0.339418	7.03634e-05	21.2545	69.7021	8.84808	38.7021	1.93528	10.5476	6.27037	10.65	1.55013	1.00953	13.0073	350.612	2.88053	42.6071	0.970669	1.04006	0.115145	0.039842	0	0.313175		0.108628	106.973	3.08893	5.4876	0.638811	2.60584	0.521083	0.180962	0.569388	0.106328
group 1	Berlin Sam 064 MW	Lamm 364		greenish	window	Dar al-Khilafa, esplanade	13.186	5.75561	0.703472	69.1672	0.110699	0.791806	3.0854	6.56918	0.0224033	0.322497	0.186812	0.000257265	24.1769	69.3336	5.4726	13.7898	2.8316	7.6027	8.93882	12.9647	1.18267	0.990508	13.9106	384.316	2.41411	25.9645	0.53792	0.931606	0.0721643	0.0345601	0	0.217044	0.0519174	0.0814451	87.7182	2.70137	4.90467	0.56964	2.23162	0.472878	0.147739	0.549914	0.0931353
group 1	Berlin Sam 069 MW			colourless	globular perfume bottle cut		13.3321	5.34285	0.740143	68.8813	0.134871	0.692297	3.83978	6.53789	0.0209833	0.218373	0.157291	0.0002097	24.1965	71.003	3.78621	10.5568	1.83686	9.0999	9.64684	17.0088	1.17932	1.04484	16.845	418.671	2.33195	24.2122	0.534354	0.971135	0.0583082	0.0224375	0.00123702	0.184435	0.0351638	0.150101	87.6456	2.58321	5.18744	0.577409	2.20765	0.458854	0.141353	0.512819	0.0844531
group 1	BM Samarra 100	Lamm 339-341	OA+.13597.1-82	colourless	diamond wall inlay	Dar al-Khilafa, audience hall	12.8783	4.15764	0.650279	70.6568	0.137459	0.60106	3.66369	6.69703	0.0277951	0.234806	0.188379	0	20.8673	78.1133	4.37352	10.6492	2.08701	10.0319	10.7709	14.9523	1.2979	0.0516407	15.7907	426.784	2.57974	30.775	0.7071	1.34487	0.0219517	0.0248279	0	0.0945265	0.184778	0.136081	98.3734	3.00749	5.92483	0.622666	2.36951	0.529673	0.0786546	0.427175	0.0694956
group 1	BM Samarra 101	Lamm 339-341	OA+.13597.1-82	colourless	diamond wall inlay	Dar al-Khilafa, audience hall	12.8937	5.22658	0.800924	69.4299	0.135795	0.601675	3.65539	6.56581	0.0288563	0.313763	0.241323	3.20599e-05	26.4941	72.0801	5.18187	13.2501	2.02498	13.3048	12.1527	22.1577	1.51216	0.314916	16.1092	403.843	2.45056	29.323	0.617537	1.38942	0.0447202	0.0404177	0	0.0954622	1.37341	0.183186	105.539	3.06941	6.09475	0.646514	2.55459	0.554216	0.0903207	0.427123	0.07375
group 1	BM Samarra 102	Lamm 339-341	OA+.13597.1-82	colourless	diamond wall inlay	Dar al-Khilafa, audience hall	12.7051	5.07851	0.85491	70.2487	0.10435	0.546132	3.22574	6.49946	0.0307131	0.354516	0.24921	0.00017172	24.1586	67.3223	7.11992	11.7361	1.94448	9.5252	9.54957	17.9689	1.5443	1.08983	15.4848	406.514	2.49328	26.4583	0.665379	1.29438	0.0254227	0.0598336	0.0009265	0.120111	1.23435	0.168514	95.6092	2.97405	5.90901	0.621768	2.54972	0.515697	0.104657	0.440714	0.0702205
group 1	BM Samarra 103	Lamm 339-341	OA+.13597.1-82	colourless	diamond wall inlay	Dar al-Khilafa, audience hall	12.889	4.25649	0.681372	70.4604	0.142271	0.585769	3.6294	6.82534	0.0285612	0.200226	0.194959	8.46445e-05	21.1857	78.4508	4.31233	8.05028	1.85505	10.0806	10.4311	15.12	1.26243	0.598158	15.5966	425.167	2.56478	31.5236	0.686836	1.11347	0.0271985	0.0371559	0.000518628	0.102492	0.8476	0.13163	90.2537	2.98951	5.75435	0.612435	2.43548	0.5257	0.0911401	0.423612	0.0705602
group 1	BM Samarra 104	Lamm 339-341	OA+.13597.1-82	colourless	diamond wall inlay	Dar al-Khilafa, audience hall	12.6844	5.0944	0.858034	70.2948	0.1071	0.548191	3.20577	6.47535	0.0306219	0.3503	0.248925	8.39226e-05	25.1186	68.9106	7.10801	10.1446	1.9273	9.59814	9.35536	18.3099	1.55432	0.956099	15.3681	406.082	2.50281	26.5082	0.678941	1.31955	0.024561	0.0561539	0.000959541	0.109373	0.703268	0.15427	94.9573	3.04563	5.95906	0.626754	2.5337	0.530752	0.0957995	0.442801	0.0666925
group 1	BM Samarra 105	Lamm 339-341	OA+.13597.1-82	colourless	diamond wall inlay	Dar al-Khilafa, audience hall	14.8492	5.82933	0.646274	67.0692	0.128469	0.693556	3.97431	6.27604	0.0188431	0.258754	0.150193	1.38746e-05	26.135	79.5427	3.98839	5.03086	2.01928	9.11327	10.6881	16.3098	1.18764	0.768244	15.4146	419.556	2.14079	22.503	0.480382	1.15511	0.0259208	0.0276431	0.000687665	0.082271	0.473599	0.114266	100.701	2.55689	5.28809	0.532117	2.09802	0.464917	0.0766005	0.405325	0.0635797
group 1	BM Samarra 106	Lamm 339-341	OA+.13597.1-82	colourless	diamond wall inlay	Dar al-Khilafa, audience hall	13.207	4.79126	0.614096	70.4636	0.128086	0.682294	3.48133	6.05644	0.0240255	0.284936	0.167952	2.60679e-05	23.4886	77.8116	4.95472	6.27541	1.49535	7.34624	8.77905	17.8079	1.14906	0.652941	15.2069	386.7	2.33869	28.6054	0.601827	1.07035	0.0348445	0.039124	0.000208749	0.108795	0.397099	0.101809	78.9422	2.7804	5.39145	0.562255	2.31165	0.512978	0.073805	0.381323	0.0605514
group 1	BM Samarra 107	Lamm 339-341	OA+.13597.1-82	colourless	diamond wall inlay	Dar al-Khilafa, audience hall	12.6483	5.03109	0.846286	70.4268	0.105123	0.545891	3.2205	6.44892	0.0308528	0.348817	0.24662	0.000102241	24.0085	67.246	7.10023	12.3261	1.86645	9.54164	8.99003	17.7836	1.42069	1.0449	15.4592	401.512	2.46921	26.116	0.639698	1.22198	0.0311968	0.0158032	0	0.0875859	0.382867	0.135435	94.6635	2.98968	5.8622	0.604849	2.50402	0.47906	0.0892456	0.434525	0.0720102
group 1	BM Samarra 108	Lamm 339-341	OA+.13597.1-82	colourless	diamond wall inlay	Dar al-Khilafa, audience hall	12.7321	5.05568	0.848364	70.3303	0.106222	0.542699	3.22451	6.4167	0.0308176	0.352077	0.259031	4.28008e-05	24.4572	67.7602	7.15631	12.4363	1.93759	9.77662	8.80694	19.0791	1.46174	1.06941	15.5776	399.808	2.47479	26.1751	0.664891	1.25884	0.0269444	0.0492653	0	0.0917583	0.297234	0.129769	95.3773	2.97983	5.93661	0.613047	2.52083	0.52321	0.0908381	0.436466	0.0670357
group 1	BM Samarra 109	Lamm 339-341	OA+.13597.1-82	colourless	diamond wall inlay	Dar al-Khilafa, audience hall	13.3464	4.98743	0.686841	69.7295	0.131678	0.67471	3.69789	6.26872	0.0190868	0.208617	0.149432	0.000105525	23.9401	68.8326	3.77383	5.77074	1.66775	8.4518	9.05191	17.1319	1.20623	0.577718	16.5659	415.228	2.13128	22.9013	0.498277	0.972214	0.0252693	0.0486389	0.00100475	0.0608155	0.290552	0.104217	87.2606	2.58997	5.34548	0.54747	2.22097	0.432493	0.0694087	0.385993	0.0630419
group 1	BM Samarra 110	Lamm 339-341	OA+.13597.1-82	colourless	diamond wall inlay	Dar al-Khilafa, audience hall	13.1907	4.69744	0.625437	70.0958	0.129627	0.67026	3.55779	6.50006	0.0256027	0.235984	0.170489	3.87239e-06	23.6551	78.2984	4.64222	7.17531	1.39408	7.78477	9.03401	17.5219	1.15299	0.597341	15.2487	403.181	2.37936	29.7121	0.614093	1.08195	0.187306	0.0219173	0	0.0973881	0.161719	0.0860421	74.0125	2.80475	5.5171	0.581039	2.39601	0.497766	0.0725785	0.364608	0.0619971
group 1	BM Samarra 111	Lamm 339-341	OA+.13597.1-82	colourless	diamond wall inlay	Dar al-Khilafa, audience hall	12.6509	5.05398	0.845643	70.3716	0.106227	0.527835	3.20319	6.50555	0.0310544	0.351876	0.24981	1.4229e-06	25.2643	66.9939	7.16492	10.2643	1.92305	9.75308	9.75771	21.9964	1.44608	0.919288	15.0529	409.241	2.50838	26.033	0.663538	1.27332	0.0320865	0.0344801	0	0.0713485	0.0953221	0.111378	95.8318	3.029	5.94849	0.631128	2.52563	0.546861	0.0897774	0.387039	0.0716476
group 1	BM Samarra 112	Lamm 339-341	OA+.13597.1-82	colourless	diamond wall inlay	Dar al-Khilafa, audience hall	13.3905	5.14931	0.740478	70.0022	0.115539	0.675804	3.25394	6.19492	0.020873	0.196229	0.165137	2.54184e-05	24.8492	61.252	4.28127	5.74665	1.35601	7.37426	7.90115	16.5487	1.20885	0.517161	15.6952	406.683	2.19313	23.2508	0.516344	0.853132	0.031585	0.0160594	0	0.0623602	0.0297012	0.100103	79.6723	2.65791	5.36192	0.55344	2.22838	0.450968	0.0627279	0.361299	0.0587418
group 1	BM Samarra 113	Lamm 339-341	OA+.13597.1-82	colourless	diamond wall inlay	Dar al-Khilafa, audience hall	15.0077	5.86026	0.645005	66.9277	0.130683	0.672391	3.93923	6.28553	0.0187849	0.256662	0.149556	5.57973e-06	26.7938	78.9968	3.93635	5.82375	1.95665	9.02619	10.3263	17.3153	1.16993	0.593887	15.2246	425.142	2.16697	22.5919	0.489969	1.16868	0.025167	0.02353	0	0.0376408	0.0231879	0.0732326	103.277	2.64818	5.44192	0.550455	2.24209	0.42769	0.0654608	0.327309	0.0611932
group 1	BM Samarra 114	Lamm 339-341	OA+.13597.1-82	colourless	diamond wall inlay	Dar al-Khilafa, audience hall	13.2589	4.77947	0.613784	70.28	0.137722	0.722434	3.50232	6.17349	0.0250372	0.239192	0.166969	0	22.9028	73.8482	3.92591	5.34564	2.10385	8.39105	10.2647	17.6304	1.06883	0.469416	14.8553	388.773	2.38258	30.8101	0.651289	1.04849	0.0253401	0.0323919	0	0.0661515	0.0651802	0.0762461	101.59	2.84252	5.60939	0.587314	2.36249	0.486154	0.062968	0.407615	0.0638294
group 1	BM Samarra 115	Lamm 339-341	OA+.13597.1-82	colourless	diamond wall inlay	Dar al-Khilafa, audience hall	13.5014	4.75768	0.878534	69.95	0.146664	0.510851	3.78723	5.71427	0.0526625	0.3002	0.279605	0.000142034	24.3737	88.4934	5.80253	18.8403	1.53675	12.2465	11.8333	17.6811	1.74198	0.811148	15.8336	465.354	3.6099	64.7624	1.05919	1.47708	0.0454572	0.056782	0	0.180516	2.85074	0.153127	63.5376	5.91685	11.6824	1.25111	4.92319	0.959748	0.193606	0.765036	0.112315
group 1	BM Samarra 116	Lamm 339-341	OA+.13597.1-82	colourless	diamond wall inlay	Dar al-Khilafa, audience hall	13.1124	4.77311	0.641333	70.0276	0.128264	0.684262	3.53875	6.54837	0.0251506	0.241392	0.177272	8.97477e-05	23.459	82.0322	4.61888	8.48478	1.40191	7.98996	9.13278	17.4079	1.2106	0.419878	15.5156	399.607	2.36118	29.6601	0.603515	1.05091	0.0287515	0.0329617	0.00184602	0.133114	2.08958	0.135895	73.7959	2.74338	5.31647	0.570391	2.32578	0.470922	0.0841453	0.401732	0.0651799
group 1	BM Samarra 117	Lamm 339-341	OA+.13597.1-82	colourless	diamond wall inlay	Dar al-Khilafa, audience hall	12.7057	5.14729	0.859408	70.2267	0.103976	0.543615	3.17119	6.50136	0.030483	0.356	0.252916	1.6341e-05	24.4353	70.8366	7.12142	12.4757	1.90422	9.82411	9.10462	17.9003	1.5095	0.754446	15.4605	395.097	2.49095	25.8672	0.652098	1.33337	0.0279139	0.0352016	0	0.138048	1.91701	0.171032	93.9007	2.92006	5.66282	0.615503	2.57284	0.531317	0.094006	0.461612	0.0696092
group 1	BM Samarra 118	Lamm 339-341	OA+.13597.1-82	colourless	diamond wall inlay	Dar al-Khilafa, audience hall	13.2862	4.79115	0.628621	69.9892	0.124982	0.669156	3.5124	6.46212	0.02478	0.237862	0.172771	7.26997e-05	23.0826	82.2709	4.53689	8.19826	1.37708	7.82976	8.75047	16.5144	1.13027	0.327385	15.2777	392.024	2.33049	29.1245	0.576301	1.03767	0.0270107	0.0432699	0	0.141512	1.35907	0.117885	73.7234	2.68881	5.35324	0.56893	2.29146	0.471171	0.0873296	0.392932	0.0591387
group 1	BM Samarra 119	Lamm 339-341	OA+.13597.1-82	colourless	diamond wall inlay	Dar al-Khilafa, audience hall	12.7974	5.07059	0.853469	70.2938	0.10131	0.55091	3.17061	6.42234	0.0300389	0.356447	0.251683	0	24.654	71.7325	7.11265	11.0724	1.92808	9.71144	9.25811	17.8805	1.43068	0.674069	15.5907	394.683	2.41493	25.8049	0.630386	1.2817	0.0326776	0.077585	0	0.134673	1.10821	0.162697	94.3497	2.87759	5.74471	0.607673	2.49868	0.509669	0.0934949	0.411709	0.0755687
group 1	BM Samarra 120	Lamm 343-344	OA+.13595.1-129	colourless	round wall inlay	Dar al-Khilafa, audience hall	13.3442	5.1763	0.684848	69.6748	0.125188	0.650973	3.63798	6.17733	0.0198054	0.253547	0.156916	2.88291e-05	25.2811	73.6981	4.36934	5.39313	1.57374	9.00896	9.37605	15.7823	1.19211	0.199176	16.0815	398.628	2.12232	21.7985	0.461817	1.04139	0.0274868	0.0049836	0	0.0961496	0.928028	0.115278	77.8566	2.44951	5.10382	0.538447	2.17831	0.449059	0.0695831	0.362269	0.0651213
group 1	BM Samarra 121	Lamm 343-344	OA+.13595.1-129	colourless	round wall inlay	Dar al-Khilafa, audience hall	13.0021	4.3203	0.677535	70.3363	0.137798	0.605702	3.56895	6.8186	0.0279045	0.206108	0.192701	0	22.0278	83.226	4.19528	8.22298	1.88763	10.1656	10.6531	14.5746	1.24085		15.7077	417.604	2.53711	30.5897	0.666778	1.05724	0.0160637	0.0340091	0	0.125846	0.747239	0.125033	89.6431	2.85096	5.58383	0.592853	2.45769	0.469427	0.0727341	0.44068	0.0747444
group 1	BM Samarra 122	Lamm 343-344	OA+.13595.1-129	colourless	round wall inlay	Dar al-Khilafa, audience hall	13.0338	5.27104	0.86236	69.6017	0.110605	0.548136	3.31068	6.51778	0.0313059	0.349599	0.259014	8.26418e-06	27.1782	73.0279	6.72371	12.6048	2.08917	11.0085	11.1433	19.9295	1.40847	0.387073	15.431	397.073	2.4407	26.7387	0.6607	1.32472	0.030498	0.0406358	0.00143925	0.122446	0.603123	0.136814	99.0073	2.92386	5.79302	0.628011	2.44604	0.54585	0.0883806	0.406311	0.0728832
group 1	BM Samarra 123	Lamm 343-344	OA+.13595.1-129	colourless	round wall inlay	Dar al-Khilafa, audience hall	13.0048	4.34296	0.66801	70.3143	0.136592	0.594451	3.57418	6.83616	0.0279671	0.202184	0.192834	4.35459e-05	21.2385	82.7085	4.1743	9.46383	1.86954	10.1267	10.3771	14.3442	1.16425		15.5225	416.569	2.47206	30.4946	0.651054	1.14716	0.0225427	0.0294699	0	0.106112	0.515488	0.119177	87.8669	2.83044	5.58382	0.593635	2.41313	0.499141	0.0754749	0.391415	0.0717656
group 1	BM Samarra 124	Lamm 343-344	OA+.13595.1-129	colourless	round wall inlay	Dar al-Khilafa, audience hall	13.4055	5.2535	0.752962	69.8114	0.111135	0.67482	3.21475	6.28733	0.020682	0.200555	0.171871	7.83107e-06	24.8777	65.2042	4.29053	6.77857	1.37719	7.77395	8.23637	16.6359	1.27398		15.9437	398.691	2.18851	22.6848	0.511901	0.868749	0.0258888	0.046785	0	0.107194	0.367141	0.131484	79.1504	2.56767	5.24969	0.569882	2.15337	0.458856	0.061702	0.321728	0.0650584
group 1	BM Samarra 125	Lamm 343-344	OA+.13595.1-129	colourless	round wall inlay	Dar al-Khilafa, audience hall	13.366	5.20454	0.745162	69.9529	0.109727	0.685609	3.22009	6.23288	0.0206292	0.199398	0.168852	6.09792e-05	25.1115	64.1461	4.26207	6.22856	1.36707	7.6101	8.10123	16.281	1.2041		15.8978	393.425	2.13061	22.4311	0.501261	0.83499	0.0192685	0.0549424	0	0.094365	0.296446	0.116093	77.4765	2.48648	5.02182	0.538633	2.14354	0.430271	0.0676133	0.353023	0.0656855
group 1	BM Samarra 126	Lamm 343-344	OA+.13595.1-129	colourless	round wall inlay	Dar al-Khilafa, audience hall	13.3095	5.13701	0.696026	69.719	0.127163	0.63322	3.58932	6.2495	0.0205018	0.255227	0.164167	0	26.4074	73.6783	4.51003	5.75094	1.60582	9.16878	9.75681	17.5789	1.18575		15.9906	401.031	2.16097	22.1875	0.481034	1.07718	0.02763	0.0025261	0	0.0970538	0.205495	0.117962	80.0227	2.56709	5.22577	0.549328	2.19082	0.444237	0.0741682	0.38997	0.0652615
group 1	BM Samarra 127	Lamm 343-344	OA+.13595.1-129	colourless	round wall inlay	Dar al-Khilafa, audience hall	13.3899	5.18727	0.686263	69.4844	0.125864	0.65431	3.63872	6.29378	0.019966	0.2587	0.160325	4.77447e-05	26.115	74.2289	4.40864	5.93544	1.58774	8.97296	9.80495	16.6364	1.15803		16.4312	409.763	2.1943	22.6717	0.503382	1.10585	0.0235545	0.0255591	0	0.100108	0.157885	0.109056	79.9396	2.56999	5.26753	0.569994	2.20653	0.428955	0.0730914	0.353085	0.0660318
group 1	BM Samarra 128	Lamm 343-344	OA+.13595.1-129	colourless	round wall inlay	Dar al-Khilafa, audience hall	13.0022	4.3134	0.678792	70.4596	0.14383	0.588371	3.54351	6.7381	0.02773	0.205134	0.192788	4.37089e-05	21.9493	82.8839	4.1745	10.1511	1.97619	10.0515	10.5826	14.8975	1.23125	0.663502	15.5824	418.401	2.47627	30.8103	0.652724	1.14651	0.0173663	0.0443565	0.00365389	0.14355		0.147172	90.2815	2.87981	5.57375	0.610213	2.39221	0.455656	0.095581	0.453378	0.0702885
group 1	BM Samarra 129	Lamm 343-344	OA+.13595.1-129	colourless	round wall inlay	Dar al-Khilafa, audience hall	13.216	5.20362	0.836539	69.7497	0.109017	0.561575	3.26662	6.4057	0.03056	0.27524	0.242006	0.000182747	25.0582	71.8626	5.99611	13.3107	2.24089	9.67708	9.48733	17.5606	1.47157	0.868632	15.0916	397.417	2.38733	26.153	0.673826	1.19814	0.0190974	0.0496958	0.00378428	0.132386	0.0521819	0.17402	106.375	2.90305	5.6724	0.624252	2.53484	0.517902	0.111811	0.450866	0.0658404
group 1	BM Samarra 130	Lamm 343-344	OA+.13595.1-129	colourless	round wall inlay	Dar al-Khilafa, audience hall	13.2117	5.17255	0.82967	69.8179	0.108669	0.561448	3.28055	6.36534	0.0303776	0.279479	0.239122	0.000103002	24.775	71.0826	5.91756	12.4701	2.29366	10.1407	9.77475	17.4153	1.4009	0.965387	15.3298	396.765	2.45533	26.1052	0.652853	1.16072	0.0242902	0.0693313	0	0.127198		0.18603	108.076	2.90146	5.80157	0.630476	2.50819	0.484888	0.104063	0.435426	0.0638128
group 1	BM Samarra 131	Lamm 343-344	OA+.13595.1-129	colourless	round wall inlay	Dar al-Khilafa, audience hall	14.6007	5.72305	1.09517	68.2867	0.0829379	0.71246	2.24574	6.3984	0.043031	0.394144	0.310578	0.00011741	29.4698	75.3767	10.7685	22.8412	2.15777	10.6104	6.78691	12.4329	1.77201	0.719501	13.6551	364.866	2.76057	37.8963	0.869918	1.45957	0.0371751	0.015262	0.00152007	0.162529		0.167152	127.991	3.10798	5.73015	0.67095	2.64311	0.553964	0.122556	0.473178	0.0758033
group 1	BM Samarra 132	Lamm 343-344	OA+.13595.1-129	colourless	round wall inlay	Dar al-Khilafa, audience hall	13.067	5.21049	0.84228	69.6051	0.115814	0.558235	3.34145	6.51559	0.0311796	0.349209	0.258718	0.000215017	26.3732	71.6949	6.69376	12.7081	2.12679	11.003	10.8758	19.8434	1.45617	0.906212	15.4789	405.8	2.43373	27.2384	0.660982	1.2974	0.0212924	0.0161459	0	0.133311		0.165944	101.162	3.04433	5.94182	0.61421	2.55356	0.498142	0.103756	0.453133	0.0709813
group 1	BM Samarra 133	Lamm 343-344	OA+.13595.1-129	colourless	round wall inlay	Dar al-Khilafa, audience hall	13.0251	4.26931	0.656861	70.5139	0.143232	0.600585	3.5769	6.69604	0.0276818	0.195732	0.189169	2.91504e-05	21.3226	81.7577	4.17124	9.3682	1.86975	10.2018	10.4899	14.1831	1.26651	0.53803	15.7531	416.475	2.53013	30.9547	0.657045	1.12334	0.0231212	0.0351113	0	0.136615		0.135092	88.996	2.84978	5.59565	0.573297	2.35681	0.540574	0.0963076	0.428235	0.0617431
group 1	BM Samarra 135	Lamm 343-344	OA+.13595.1-129	colourless	round wall inlay	Dar al-Khilafa, audience hall	13.4604	5.20883	0.811425	69.3183	0.114604	0.568177	3.29089	6.69832	0.0288011	0.175909	0.223903	0.00010185	25.9232	73.1098	5.17756	11.9426	1.38337	9.21862	8.2305	17.8566	1.38122	0.606899	15.2836	404.743	2.36673	25.8342	0.624149	0.75809	0.0225281	0.0614624	0	0.120918		0.167886	74.5007	2.84428	5.85961	0.612946	2.39297	0.493239	0.103202	0.412394	0.0704254
group 1	BM Samarra 136	Lamm 343-344	OA+.13595.1-129	colourless	round wall inlay	Dar al-Khilafa, audience hall	13.6665	5.33684	0.809249	68.7927	0.114151	0.579603	3.4005	6.76793	0.0287547	0.177109	0.225379	0.000119015	26.0614	75.5263	5.372	11.7146	1.33533	9.12533	8.10006	18.0496	1.32383	0.612151	15.036	410.594	2.37823	25.0497	0.591559	0.941801	0.0241526	0.0330945	0	0.102599		0.164737	69.5801	2.81348	5.75351	0.603522	2.40395	0.531184	0.0974713	0.386151	0.0706282
group 1	BM Samarra 137	Lamm 343-344	OA+.13595.1-129	colourless	round wall inlay	Dar al-Khilafa, audience hall	13.1412	4.50352	0.863638	70.5092	0.149098	0.481301	3.83654	5.61175	0.0504011	0.453215	0.276384	0.000262531	23.3086	82.5614	6.52009	19.7097	2.70172	12.9644	12.1453	18.4371	1.8214	0.958204	14.8188	470.152	3.574	58.3173	1.02955	1.81412	0.0310544	0.0510362	0.00182248	0.15019		0.141116	101.77	5.92312	11.5124	1.21042	4.81268	0.89596	0.188634	0.744532	0.10805
group 1	BM Samarra 138	Lamm 343-344	OA+.13595.1-129	colourless	round wall inlay	Dar al-Khilafa, audience hall	12.93	4.76793	0.622111	70.5774	0.133058	0.702867	3.52463	6.15742	0.0246435	0.289894	0.168224	0.000151249	23.0624	77.6155	5.02596	7.83854	1.48259	7.36837	9.14882	17.1205	1.2434	0.615479	15.3299	384.558	2.44793	29.138	0.576063	1.08624	0.0222134	0.0290394	4.23278e-05	0.121325		0.13752	78.9338	2.77191	5.37612	0.577841	2.26275	0.447854	0.0977486	0.397787	0.0680245
group 1	BM Samarra 139	Lamm 343-344	OA+.13595.1-129	colourless	round wall inlay	Dar al-Khilafa, audience hall	12.6736	4.25423	0.678854	70.6091	0.145884	0.594701	3.6535	6.84737	0.0285001	0.205035	0.199765	0.000120369	21.8432	78.679	4.28324	10.5294	1.89858	10.0789	10.7311	15.0194	1.2552	0.510803	15.9217	426.732	2.62201	31.7449	0.66661	1.16215	0.0231211	0.044682	0	0.134134		0.150215	91.5794	2.97238	5.71603	0.602755	2.41722	0.477604	0.101583	0.409746	0.0684442
group 1	BM Samarra 140	Lamm 343-344	OA+.13595.1-129	colourless	circular inlay with lip	Dar al-Khilafa, audience hall	13.1216	4.46299	0.866745	70.5853	0.148931	0.479518	3.86692	5.57598	0.0501061	0.44434	0.272766	0.000265032	22.8112	80.8676	6.40678	19.8035	2.58287	12.492	12.1422	18.2542	1.74855	0.98035	14.6397	469.521	3.60898	58.6084	1.02972	1.77747	0.0367345	0.0500912	0	0.171335		0.13723	99.3534	5.9169	11.6137	1.22341	4.90176	0.974824	0.189546	0.779539	0.116335
group 1	BM Samarra 142	Lamm 357-360	OA+.13595.1-129	colourless	round sphere with hole	Dar al-Khilafa, audience hall	14.2856	5.68435	1.11778	68.3999	0.0813513	0.720991	2.29547	6.54375	0.0436074	0.402354	0.31642	0.000150243	29.163	74.6335	10.7519	22.2457	2.22412	10.4742	7.0346	12.9533	1.79438	0.60723	13.688	373.16	2.86925	39.1593	0.88852	1.48839	0.0512183	0.0570041	0.00578116	0.151575	2.32855	0.155506	129.479	3.21024	5.80415	0.660555	2.71644	0.555616	0.122518	0.450626	0.0861001
group 1	BM Samarra 143	Lamm 357-360	OA+.13595.1-129	colourless	round sphere with hole	Dar al-Khilafa, audience hall	13.0932	5.14048	0.694783	69.6652	0.131527	0.650649	3.65537	6.42096	0.0203393	0.262137	0.164045	0.000150865	26.4978	72.4771	4.5128	6.23698	1.6715	9.23722	10.9037	17.3459	1.32624	0.417069	16.6848	412.592	2.20856	22.4132	0.509806	1.09842	0.0371901	0.0217918	0.00362777	0.0618846	1.86586	0.141199	82.1923	2.59581	5.41075	0.562545	2.26635	0.442288	0.0964656	0.389344	0.0631432
group 1	BM Samarra 144	Lamm 357-360	OA+.13595.1-129	colourless	round sphere with hole	Dar al-Khilafa, audience hall	13.1869	4.47832	0.85553	70.466	0.144635	0.526195	3.87525	5.57716	0.0484273	0.451168	0.267823	0.000116978	22.7592	85.105	6.34982	17.3563	2.57307	12.5914	11.9907	17.5561	1.75771	0.706821	15.2361	471.158	3.50625	57.7054	0.991846	1.69217	0.0343012		0.00434901	0.107819	1.7164	0.14729	97.7157	5.72226	11.2318	1.18433	4.68087	0.875188	0.172518	0.752041	0.112311
group 1	BM Samarra 145	Lamm 357-360	OA+.13595.1-129	colourless	round sphere with hole	Dar al-Khilafa, audience hall	13.256	5.14088	0.741695	70.1249	0.111788	0.691247	3.25847	6.18891	0.0205745	0.198863	0.170957	0.00013722	24.7693	64.0007	4.16123	6.81164	1.43107	7.68842	8.37887	16.3469	1.2853	0.192916	16.2778	399.822	2.15865	23.1251	0.50364	0.826166	0.0259686	0.0605903	0.00443955	0.0664099	1.36059	0.149283	80.4248	2.58772	5.17169	0.551128	2.1815	0.415108	0.0905534	0.402709	0.0648921
group 1	BM Samarra 154		OA+.11770.3	colourless	flask or bowl	Dar al-Khilafa, audience hall	12.9646	5.16585	0.855159	69.7354	0.115405	0.550858	3.38202	6.48076	0.0322461	0.346315	0.265857	0.000105619	25.8287	72.1793	6.95018	14.4276	2.22822	11.3053	11.0383	21.9166	1.46154	0.70428	15.6832	402.511	2.50415	27.346	0.66897	1.31164	0.0310102	0.0320315	0.00563383	0.150763	2.04558	0.175867	101.053	2.99638	6.08731	0.648191	2.60196	0.565745	0.109764	0.411153	0.0709963
group 2	Berlin Sam 001	Lamm 313		black purple	monochrome tile	Dar al-Khilafa, south of domed audience hall	14.9734	5.61641	1.28234	65.1269	0.133561	0.553591	2.9755	5.44432	0.079721	3.07106	0.47073	0.00672873	23.0283	102.573	24.246	35.9254	32.2313	27.5253	85.4402	39.8035	87.9441	4.85844	13.1464	637.699	4.87321	126.366	1.70704	5.30378	0.142952	0.0255598	0.0368295	0.43343		0.138525	643.368	6.80644	11.0283	1.34083	5.27322	0.998408	0.230693	0.918023	0.145847
group 2	Berlin Sam 002	Lamm 313		black purple	monochrome tile	Dar al-Khilafa, south of domed audience hall	15.1043	5.50203	1.23492	65.2348	0.123736	0.56789	3.00855	5.31701	0.077657	3.08347	0.469064	0.0087569	22.9677	104.16	24.2675	37.3188	32.0082	28.161	84.9766	39.7021	88.1952	4.03564	13.1107	621.229	4.86582	121.98	1.67025	5.48244	0.129686	0.0462749	0.0275384	0.603744		0.14113	638.424	6.55923	10.8131	1.31409	5.27269	1.03999	0.217939	0.847675	0.140588
group 2	Berlin Sam 003	Lamm 313		black purple	monochrome tile	Dar al-Khilafa, south of domed audience hall	14.7961	5.59413	1.19136	66.3987	0.110308	0.618	2.75234	5.39665	0.0760237	2.3167	0.50862	0.00904063	24.0918	96.2744	19.3431	33.452	18.7988	19.606	57.3864	34.2708	67.0321	2.28807	13.0673	542.11	4.72713	133.632	1.60218	4.3494	0.144468	0.0867263	0.00679699	0.691478		0.135631	496.524	6.38561	10.9473	1.30352	5.10047	0.973425	0.202343	0.850652	0.14194
group 2	Berlin Sam 005	Lamm 362		aqua	window frame	Great Mosque, outside of main gate	16.7917	6.29906	1.47977	65.9882	0.117848	0.560767	2.92135	4.74636	0.0779096	0.408093	0.469553	0.00032747	25.864	86.1848	8.78818	35.6374	31.7041	13.6541	74.0062	33.7222	7.97222	1.37905	12.2069	376.903	4.35125	114.469	1.64225	1.81691	0.191379	0.018457	0.105642	0.453159	0.0391667	0.12605	93.7295	6.13902	11.3014	1.29761	5.02465	0.989845	0.230191	1.02018	0.158738
group 2	Berlin Sam 006	Lamm 376		dark bluish green	crown window	Dar al-Khilafa, audience hall	13.074	5.05409	1.31918	66.6329	0.107747	0.591036	2.6788	6.17842	0.0676148	0.718024	0.677767	0.165019	23.4297	76.1838	13.6892	27.9905	12.0311	25.5604	19323.8	518.755	20.3869	74.487	14.7916	399.203	3.60843	74.5817	1.3422	2.42755	13.0851	0.0703661	0	891.811	18.1226	0.181338	149.077	4.25046	7.84046	0.916723	3.50082	0.695889	0.14615	0.657317	0.101802
group 2	Berlin Sam 007a	Lamm 304-312		black	millefiori tile	Dar al-Khilafa, south of domed audience hall	12.6037	5.55759	0.841312	69.7023	0.114513	0.575921	3.14612	5.07707	0.0455481	0.779008	0.271377	0.318713	22.6994	78.4257	9.06161	23.9779	7.59145	12.0195	407.203	26.4219	18.1696	7.15404	15.3367	422.389	3.092	57.3067	0.984602	2.4516	2.2555	0.0594623	0	6223.28		0.150468	142.71	4.19661	7.80469	0.878255	3.41192	0.682272	0.126709	0.533222	0.0874705
group 2	Berlin Sam 007a	Lamm 304-312		yellow	millefiori tile	Dar al-Khilafa, south of domed audience hall	13.1262	5.04019	1.23559	59.3386	0.0900723	0.57142	2.48885	4.12359	0.0808212	0.758377	0.437684	10.8625	23.5113	78.2498	12.284	32.1401	2.9141	14.2924	2256.46	24.5417	24.3044	162.911	11.9822	365.609	4.48642	131.121	1.73461	1.64945	10.5801	0.856383	0	11047.8	3.60244	0.122545	185.575	6.18842	11.2377	1.29554	4.99779	0.93221	0.205064	0.829711	0.135639
group 2	Berlin Sam 007a	Lamm 304-312		blue	millefiori tile	Dar al-Khilafa, south of domed audience hall	13.2822	5.16571	1.12574	67.447	0.12532	0.593747	3.18521	5.88143	0.0595276	0.936532	1.04719	0.30332	22.9423	78.2252	11.1568	22.0198	781.841	22.492	1638.56	1053.12	29.3727	9.7815	15.2587	431.12	3.72664	78.7825	1.26891	4.11412	1.2758	0.0963228	0	2175.32	0.0507793	0.181972	209.282	5.01914	9.10651	1.03581	4.02089	0.775119	0.153635	0.632222	0.108699
group 2	Berlin Sam 007a	Lamm 304-312		red	millefiori tile	Dar al-Khilafa, south of domed audience hall	14.4462	4.6139	1.51256	64.0278	0.193574	0.648982	2.84855	5.74307	0.101319	1.76845	1.92145	0.113619	21.204	97.3789	20.1436	42.5221	23.3913	30.0896	14248.9	64.1184	48.7608	96.6092	13.202	487.514	4.99075	130.697	2.03762	3.3613	12.0797	0.144277	0	523.462	25.3802	0.147019	377.071	7.21411	12.6287	1.45047	5.59323	1.09725	0.22011	0.861238	0.148937
group 2	Berlin Sam 007b	Lamm 304-312		yelow	millefiori tile	Dar al-Khilafa, south of domed audience hall	12.8317	4.71581	1.27261	63.4754	0.122066	0.496166	2.7328	4.21776	0.0748819	0.946012	0.392558	7.31442	19.2137	78.5841	14.9971	31.1601	2.78471	14.3974	107.045	21.1428	17.6935	137.442	11.9232	342.196	4.31087	108.272	1.57447	1.46361	8.83667	0.399394	0	9839.1	9.60948	0.152969	137.753	6.13068	11.1054	1.26911	4.79314	0.937228	0.185827	0.799572	0.120535
group 2	Berlin Sam 007b	Lamm 304-312		green	millefiori tile	Dar al-Khilafa, south of domed audience hall	15.0542	5.59308	1.28696	67.0008	0.116113	0.53523	2.79618	4.85141	0.0752342	0.372409	0.406519	0.716595	24.2527	83.5417	9.16098	29.7493	28.1296	15.3974	5102.55	41.0952	13.6763	38.1684	12.4228	407.363	4.36013	115.202	1.62721	1.63572	3.54641	0.0613337	0	3284.8	7.10618	0.149218	101.527	6.43883	11.7205	1.31772	5.01707	0.967168	0.202627	0.809676	0.128054
group 2	Berlin Sam 007b	Lamm 304-312		black	millefiori tile	Dar al-Khilafa, south of domed audience hall	13.2206	5.15729	1.30687	62.8838	0.144349	0.56843	2.55517	5.66338	0.0759698	2.64526	0.559824	3.28095	20.9065	93.3411	29.821	30.394	71.2009	21.1276	6971.82	71.2559	39.6735	95.1985	11.9475	438.493	4.76502	98.4663	1.57955	3.79826	4.71213	0.288917	0	6864.6	12.7641	0.164865	312.028	6.27992	10.9155	1.27283	4.93394	1.00264	0.205014	0.869119	0.132316
group 2	Berlin Sam 007b	Lamm 304-312		red	millefiori tile	Dar al-Khilafa, south of domed audience hall	13.9123	4.06821	1.70151	64.1059	0.223481	0.605405	2.78052	6.05724	0.107601	1.84369	2.24687	0.215952	19.3728	89.9014	22.083	46.427	22.8211	32.225	14451	83.9742	45.9944	80.4931	12.7862	464.904	5.08224	116.075	2.02972	3.48779	8.19836	0.106716	0	956.288	20.1257	0.17359	363.199	7.43648	12.9742	1.51303	5.86765	1.06718	0.240611	0.925854	0.141912
group 2	Berlin Sam 007c	Lamm 304-312		yellow	millefiori tile	Dar al-Khilafa, south of domed audience hall	12.4311	4.54168	1.19494	61.4486	0.121013	0.488766	2.62315	4.10788	0.0739729	0.924834	0.387032	9.85248	18.0295	76.0782	14.6938	30.5843	3.28084	15.2734	51.6453	23.6564	16.8846	200.817	11.5127	333.621	4.21644	105.154	1.54219	1.55833	11.6103	0.618335	0	12959.9	11.8107	0.153065	141.068	6.0832	10.8419	1.24132	4.72744	0.941722	0.178964	0.737547	0.117459
group 2	Berlin Sam 007c	Lamm 304-312		cobalt	millefiori tile	Dar al-Khilafa, south of domed audience hall	15.0286	5.47595	1.37141	65.9421	0.135315	0.617571	2.89499	5.32487	0.0820844	1.15855	1.48823	0.0111714	25.8354	89.2297	16.8047	29.3078	1050.06	21.745	1230.59	252.724	29.6844	2.89806	13.1112	443.222	4.59625	106.871	1.69351	3.28278	0.653729	0.0318419	1.12048	20.0787	0.530743	0.176942	226.62	6.74154	12.1009	1.32815	5.20059	0.997181	0.202216	0.832835	0.129389
group 2	Berlin Sam 007c	Lamm 304-312		red	millefiori tile	Dar al-Khilafa, south of domed audience hall	14.0884	4.15319	1.65908	64.2276	0.221307	0.617123	2.74881	6.06801	0.107986	1.78493	2.141	0.160363	18.031	89.79	21.9214	44.9937	17.51	30.0494	13626.4	86.7128	41.9181	74.5502	12.5426	464.666	5.11003	118.179	2.07751	3.26033	6.62185	0.0922121	0	948.323	20.0703	0.175689	349.536	7.5915	13.3573	1.50091	5.80004	1.13175	0.226808	0.9074	0.1477
group 2	Berlin Sam 007d	Lamm 304-312		yellow	millefiori tile	Dar al-Khilafa, south of domed audience hall	13.7707	5.62527	1.01182	57.3789	0.101089	0.55927	2.57558	4.94615	0.0742231	0.879653	0.386996	10.9246	23.9426	77.8255	9.32803	23.3113	3.81187	14.6158	54.4632	27.3905	33.0502	380.394	11.4604	415.797	4.17394	126.068	1.54111	1.63331	8.55488	0.515039	0	12211.8	16.5921	0.151055	294.644	5.85905	10.5088	1.17673	4.52923	0.917446	0.177517	0.729551	0.113453
group 2	Berlin Sam 007d	Lamm 304-312		white	millefiori tile	Dar al-Khilafa, south of domed audience hall	15.8619	6.55771	1.14404	62.6073	0.106348	0.587166	2.7337	5.3076	0.0876934	1.05361	0.437268	1.18265	26.8799	89.501	10.485	27.4091	3.5848	14.748	74.5453	18.4925	41.0748	46.9286	11.9119	471.566	4.82743	157.226	1.79801	1.80614	0.283726	0.0330108	0	16819.8	4.43058	0.129216	363.223	7.36503	12.9464	1.46448	5.62146	1.04036	0.210461	0.819191	0.144374
group 2	Berlin Sam 007d	Lamm 304-312		blue	millefiori tile	Dar al-Khilafa, south of domed audience hall	15.2233	5.74071	1.22948	66.4944	0.13022	0.637516	2.98839	4.93645	0.085675	1.15694	0.945827	0.00328526	25.2755	90.7346	14.0114	26.7555	801.268	25.4573	909.798	495.348	28.4787	9.03495	13.1753	419.573	4.79607	143.993	1.76381	4.1309	1.2792		1.01969	4.37204	0.363183	0.169838	217.804	7.08026	12.8483	1.41861	5.36978	1.05824	0.219381	0.859442	0.13134
group 2	Berlin Sam 007d	Lamm 304-312		red	millefiori tile	Dar al-Khilafa, south of domed audience hall	14.5232	4.54591	1.5374	63.6489	0.214085	0.599758	2.94252	6.0341	0.106171	1.7495	1.88126	0.135153	20.8014	90.6392	20.6126	39.8769	19.4823	28.4554	14279.5	85.6736	43.9327	83.7372	13.2626	485.366	4.96206	130.469	2.02781	3.5133	9.95268	0.0280734	0	688.448	23.5619	0.180694	393.946	7.73788	13.4406	1.49805	5.81654	1.10868	0.242376	0.910874	0.147335
group 2	Berlin Sam 008	Lamm pp. 115-118		black purple	tessera		14.0602	5.37828	1.5433	67.1543	0.120866	0.634347	2.64956	5.60893	0.0802868	1.88945	0.682661	0.00301593	23.7057	92.0183	21.4949	39.974	17.8319	17.5457	58.9702	32.6338	55.1946	2.57434	13.5405	452.621	4.56679	107.793	1.65119	3.14913	0.120088	0.0555654	0.014315	0.997419		0.154447	406.16	6.04407	10.7362	1.24523	4.8912	0.985004	0.191495	0.828243	0.13142
group 2	Berlin Sam 010 base	Lamm pp. 115-118		gold leaf	chunky tessera		15.5081	5.81982	1.42754	67.4827	0.0951915	0.600743	2.1734	5.14243	0.0756628	1.07781	0.452705	0.000409791	25.6694	83.544	11.5105	37.9267	2.38606	13.1235	8.66618	14.1161	26.5662	2.9143	11.6616	410.121	4.37091	102.53	1.6511	2.91823	0.096425	0.0260584	0.0016072		0.112886	0.134512	186.614	6.23073	11.204	1.34587	5.16932	0.984365	0.212611	0.875984	0.134756
group 2	Berlin Sam 010 cartelina	Lamm pp. 115-118		gold leaf	chunky tessera		15.5461	5.83447	1.41234	67.5243	0.0943538	0.603826	2.16453	5.11045	0.0748754	1.05002	0.442434	3.26414e-05	25.3369	83.6234	11.4729	36.8159	2.33149	12.8529	8.50414	13.8167	26.3982	2.94631	11.6438	404.66	4.25422	101.668	1.5723	2.89996	0.0900581	0.0156581	0.00110106	0.0817158	0.120476	0.143662	182.738	6.14939	11.0623	1.34763	5.14217	1.04212	0.207321	0.92592	0.128807
group 2	Berlin Sam 011 base	Lamm pp. 115-118		gold leaf	chunky tessera		16.2867	6.25365	1.49857	64.8486	0.135222	0.628181	2.75178	5.55659	0.0839092	1.28359	0.523593	0	27.0294	88.6932	13.3781	39.1599	5.03481	15.8799	14.6786	20.7628	28.6442	2.8859	15.0768	432.288	4.53088	99.5479	1.73013	3.29521	8.61913	0.0305679	0.00194898	0.486407		0.164566	212.205	6.62425	12.0892	1.39469	5.30441	1.054	0.229742	0.933445	0.143918
group 2	Berlin Sam 011 cartelina	Lamm pp. 115-118		gold leaf	chunky tessera		16.2728	6.34312	1.49258	64.6481	0.132606	0.61155	2.73182	5.65055	0.0841688	1.34011	0.538171	0	27.1286	87.1634	13.7324	40.2984	5.33154	16.6501	15.182	22.1258	29.2731	3.10021	15.0265	440.026	4.54789	99.3142	1.65997	3.39158	37.8187	0.0289166	0.0010135	0.715476		0.171317	218.529	6.66792	12.3054	1.39973	5.42535	1.01119	0.223442	0.952345	0.139666
group 2	Berlin Sam 015	Lamm 246		aqua	vessel relief cut	Dar al-Khilafa	16.4432	5.76774	1.47935	66.837	0.127826	0.656201	2.90386	4.53551	0.0715143	0.621735	0.421653	0.000218555	21.5328	79.5748	9.45092	33.5476	8.66121	13.3593	18.2277	21.1638	11.7405	1.58908	11.9189	414.623	4.37858	115.194	1.57713	1.58071	0.185344	0.0235977	0.00975755	0.290808		0.123346	154.847	5.87313	10.7252	1.25168	4.87749	0.963633	0.25768	1.02898	0.159553
group 2	Berlin Sam 019	Lamm 259		black purple	vessel scratch-engraved	Dar al-Khilafa, domed hall of harim	14.2515	5.51035	1.34243	67.0166	0.120904	0.549181	2.6469	5.38102	0.0719623	2.39541	0.533627	0.00534118	25.5183	84.4493	26.776	29.8704	17.6559	18.5612	68.926	30.3619	17.1506	3.26937	13.8351	469.904	4.64279	92.4321	1.66244	5.78423	0.208541	0.0642211	0.0106378	6.26949		0.230536	336.496	6.04268	10.5402	1.2608	4.70479	0.893058	0.283911	0.870408	0.154541
group 2	Berlin Sam 021	Lamm 121		dark blue	jug/ ewer	Balkuwara	14.6437	4.70367	1.53687	68.7255	0.125445	0.895068	1.723	4.74957	0.0843472	1.46255	0.946808	0.0130164	25.3305	107.503	21.3486	41.211	480.905	17.9564	1027.96	358.139	18.3301	8.83926	8.37908	415.956	4.83612	141.445	1.74599	3.03591	0.364077	0.136628	0.298822	1.19748	1.40111	0.352228	228.695	6.03778	10.5255	1.24468	4.98452	1.0254	0.240549	1.10005	0.155716
group 2	Berlin Sam 022 MW	Lamm 17		colourless	flat bowl		14.7345	5.57826	1.42714	67.3798	0.113714	0.536078	3.01182	5.05912	0.0771585	1.51121	0.428169	0.000399427	25.5745	97.0389	16.1264	34.71	5.00444	16.7384	15.6324	17.0608	2.67008	2.67647	14.1219	420.648	4.82841	121.796	1.67121	4.18859	0.28831	0.0607436	0.00437764	0.404285	0.0844173	0.148249	154.582	5.95385	10.9533	1.24331	4.85839	0.96761	0.298344	1.26817	0.182761
group 2	Berlin Sam 023 MW	Lamm 27		greenish	base of goblet	east of Ashiq at Tigris	15.2185	5.92473	1.45205	66.5439	0.1093	0.630667	2.59391	5.50096	0.0650322	1.3662	0.453248	0	24.1776	83.9496	21.0978	41.5049	5.52585	12.8828	9.80778	14.7157	2.56484	2.34772	13.1656	446.694	4.33833	73.7196	1.33865	2.37693	0.190359	0.0557683	0.00232615	0.287869	0.0795078	0.172312	221.06	5.32394	9.58359	1.14799	4.46072	0.834752	0.346234	1.01635	0.182023
group 2	Berlin Sam 024 MW	Lamm 74		aqua	small ink bottle	private residences	14.732	5.59309	1.51142	66.3442	0.155119	0.579521	2.90703	6.06021	0.0954957	1.14166	0.642692	0.00593259	24.7648	91.7896	16.0144	47.7959	78.4412	19.381	412.966	125.993	2.91845	4.31822	13.18	459.874	4.93696	133.192	1.83498	2.48626	0.558424	0.0331133	0.129849	4.10118	0.535425	0.162325	234.877	6.39538	11.5678	1.36309	5.33939	1.14099	0.347106	1.2048	0.188085
group 2	Berlin Sam 025 MW	Lamm 82		colourless	small elongated bottle	private residences	16.0907	5.54749	1.19824	67.2809	0.122388	0.690013	2.55257	4.50843	0.0729926	1.39661	0.394601	0.000377047	25.8149	100.894	12.4953	26.0573	5.20758	14.2181	18.2983	15.8248	2.41396	1.95148	10.7424	389.457	4.45148	130.339	1.52913	4.41481	0.308587	0.0714842	0.00401335	0.31332	0.101365	0.142962	208.227	5.80863	10.3256	1.1976	4.76305	0.886305	0.282272	1.14371	0.164292
group 2	Berlin Sam 029 MW	Lamm 132		colourless	lamp handle		12.253	4.18678	1.19921	71.8755	0.112889	0.708106	2.335	6.29976	0.0439129	0.511365	0.377774	0	23.3475	79.4818	9.25387	26.3458	2.55506	12.5413	17.2381	11.0602	1.88118	4.82205	13.0076	287.954	2.85406	32.0427	0.991711	1.66333	0.0953907	0.0721789	0.0293264		0.170914	0.362529	105.381	2.8208	5.07777	0.604491	2.43532	0.540343	0.128088	0.614804	0.100344
group 2	Berlin Sam 030 MW	Lamm 145		colourless	polycandela lamp	Great Mosque, outside of main gate	11.2447	4.21757	1.20282	72.3095	0.101621	0.587033	2.33872	6.79473	0.0500876	0.666855	0.383464	0	20.3061	66.9272	7.19452	31.3062	2.61823	13.2761	8.94942	13.1838	2.03482	5.78067	15.3831	319.833	3.13316	42.3451	1.14179	0.945789	0.114524	0.0899615	0.0359884		0.283546	0.496075	153.693	3.08321	5.61698	0.674053	2.63835	0.598854	0.161802	0.698189	0.109834
group 2	Berlin Sam 034 MW	Lamm 159		colourless	mould blown bowl with vertical ribs		14.8368	5.78504	1.18651	66.441	0.108847	0.534929	3.22466	6.10018	0.0772083	1.14519	0.390693	0	24.1006	86.3287	12.3854	24.1757	8.65455	17.6042	23.0167	17.25	2.30053	2.20659	13.0709	549.626	4.62306	123.702	1.6361	2.16768	0.232869	0.0120321	0.00502401	0.318252	0.0770911	0.146053	295.09	6.48764	11.5183	1.34816	5.3291	1.02816	0.35557	1.12413	0.17223
group 2	Berlin Sam 035 MW	Lamm 166		colourless	bowl with pinched decor		16.1824	5.77072	1.04471	66.0787	0.123181	0.683933	3.07046	5.40875	0.0676614	1.09975	0.327673	0	27.6896	94.9603	11.7805	21.9935	3.83023	10.2832	12.1634	13.2383	1.97845	2.51807	11.9747	453.156	4.3123	128.036	1.44048	1.63839	0.252466	0.0155842	0.00404923	0.282052	0.041083	0.122312	159.296	5.71234	10.0502	1.18004	4.62632	0.84147	0.262189	1.0011	0.164906
group 2	Berlin Sam 036 MW	Lamm 167		colourless	bowl with pinched decor		13.675	5.58081	1.23815	67.508	0.132816	0.745934	2.58347	6.98541	0.0616319	0.805879	0.524126	0.0211036	25.7665	85.4371	11.8382	29.7392	11.6406	16.5028	88.7623	41.7304	2.10131	3.53044	13.041	417.061	3.59979	56.8027	1.29969	3.10052	0.32448	0.042851	0.013068	3.76383	0.523739	0.180952	133.02	3.99221	7.11715	0.865946	3.38961	0.646385	0.20431	0.754372	0.132128
group 2	Berlin Sam 040 MW	Lamm 187		greenish	bowl engraved	Dar al-Khilafa, esplanade	13.277	4.66829	1.33871	71.5358	0.106576	0.639215	2.51615	4.48187	0.0715984	0.83499	0.417483	4.0669e-05	18.8736	70.9329	9.70346	34.6702	2.35938	11.1928	8.75738	13.0586	2.23944	2.50526	11.5583	300.018	4.18189	107.388	1.56177	2.64643	0.211766	0.0404994	0.00278419	0.295574		0.145079	155.509	5.95669	10.6265	1.22737	4.74979	0.913555	0.251427	0.95337	0.150749
group 2	Berlin Sam 043 MW	Lamm 212		Aqua	phial		13.8738	5.07456	1.24969	69.6718	0.118252	0.669963	2.79113	5.72566	0.0560119	0.281805	0.369414	0.000349092	23.4691	73.4029	7.48961	26.2195	13.3946	15.7611	31.5052	15.5368	1.87958	1.31532	15.4228	381.313	3.62966	74.4358	1.27277	1.28479	0.150468	0.0347622	0.0122989	0.347462		0.197489	97.4221	4.51513	8.41111	0.934313	3.58169	0.684558	0.200483	0.741548	0.131489
group 2	Berlin Sam 052 MW	Lamm 248/249		colourless	fragment of cameo glass		12.8375	4.91609	0.824994	72.2277	0.127921	0.543012	3.43995	4.28706	0.0668682	0.367709	0.242573	0.00030003	21.4691	75.9882	5.17438	21.7719	1.32184	8.82584	7.96147	14.6864	1.7307	1.12496	13.3764	373.145	4.25903	171.685	1.42375	1.38981	0.265556	0.0177358	2.72865e-05	0.252832	0.0437616	0.0983317	51.341	5.71657	10.9592	1.21347	4.73734	0.935102	0.201129	1.10742	0.158335
group 2	Berlin Sam 052 MW	Lamm 248/249		blue	fragment of cameo glass		12.8522	5.56088	0.774598	71.5662	0.143049	0.617809	3.17284	3.96646	0.0394939	0.14994	0.743121	0.00522885	24.2448	81.65	6.67235	31.853	540.17	14.1214	727.08	1188.21	3.99999	2.68572	14.1733	339.416	2.47763	49.5494	0.801113	2.56145	0.156359	0.0261129	0.660203	16.918	0.7807	0.115318	47.1567	3.2175	6.0225	0.687041	2.6755	0.534296	0.120146	0.658594	0.0914694
group 2	Berlin Sam 053 MW	Lamm 256		blue	bowl or bottle scratch-engraved		15.2821	5.23497	1.28298	67.9234	0.0997553	0.6457	2.32749	4.77344	0.0610192	1.11189	0.912972	0.00116354	22.7306	82.6896	23.658	21.7181	261.833	15.7758	1177.19	180.388	3.49751	3.49635	11.4945	464.67	4.23237	69.9997	1.34208	3.19964	0.23634	0.0284875	0.310397	4.35411		0.201808	243.518	5.9221	10.489	1.25976	4.58804	0.957688	0.263817	0.971604	0.149295
group 2	Berlin Sam 065 MW	Lamm 376		blue	window with omphalos	Dar al-Khilafa, audience hall	13.1309	5.12703	1.19419	65.9671	0.122563	0.612249	2.7988	6.47832	0.0675438	0.73043	0.695458	0.168192	23.4679	76.9653	13.4472	37.3874	12.4253	26.3525	20520.2	553.718	2.05688	81.9046	13.9701	404.07	3.78923	75.2017	1.3084	2.15789	13.1953	0.0739049	0	1003.25	21.81	0.0959834	144.136	4.2554	7.41021	0.871851	3.4642	0.688228	0.210793	0.782674	0.144774
group 2	Berlin Sam 066 MW	Lamm 103		aqua	vessel base with rip	Dar al-Khilafa, harim	17.3122	5.91466	1.26372	65.245	0.149037	0.705898	3.22273	5.03268	0.0741881	0.534751	0.412099	5.18355e-05	24.2952	101.791	10.611	33.7547	4.40821	13.337	12.9935	14.6755	2.10992	1.37228	10.9526	411.864	4.37644	124.211	1.55612	2.80857	0.286154	0.0293509	0.000906233	0.325237	0.0706734	0.134301	93.1632	5.72853	10.2393	1.16327	4.60916	0.950231	0.250993	1.1125	0.165133
group 2	BM Samarra 001	Lamm 329?	OA+.12455	purple	drawn tess	Balkuwara, 3-arched entrance towards the 3rd court of honour	14.0835	5.33033	1.50374	66.8892	0.124201	0.558007	2.6142	5.8445	0.0801322	2.04783	0.740916	0.0007937	26.4166	86.4958	21.1939	37.9757	17.6735	17.8986	60.3033	31.2294	3.55443		13.1785	453.738	4.34898	103.116	1.52092	2.89756	0.101227	0.086167	0.0132457	0.954135	1.87657	0.12371	439.024	5.96515	10.5531	1.21742	4.97833	0.981856	0.210278	0.807788	0.117538
group 2	BM Samarra 002	Lamm 329?	OA+.12455	purple	drawn tess	Balkuwara, 3-arched entrance towards the 3rd court of honour	14.263	5.4282	1.497	66.839	0.12388	0.583035	2.61733	5.86828	0.0804501	1.82816	0.695576	0.000534886	26.5545	85.7972	21.1364	40.8716	17.3516	17.2877	60.7464	30.1683	3.5568		12.9839	451.376	4.36142	104.73	1.51364	2.86222	0.0979166	0.129849	0.0114246	0.765775	1.48837	0.0953373	376.554	6.1146	10.8622	1.25787	5.00143	1.02337	0.196121	0.894214	0.129299
group 2	BM Samarra 003	Lamm 329?	OA+.12455	purple	drawn tess	Balkuwara, 3-arched entrance towards the 3rd court of honour	14.128	5.33801	1.51269	66.8482	0.125161	0.575759	2.66227	5.83744	0.0807852	1.96857	0.740517	0.000729073	26.0737	87.0811	22.0258	41.1618	17.1986	18.1868	64.2339	31.0824	3.61614		13.6475	461.083	4.41796	103.325	1.46053	2.91027	0.0862501	0.0460538	0.00325214	0.94663	1.20142	0.104154	414.462	6.01959	10.6021	1.22272	4.9833	0.99452	0.202349	0.831963	0.12392
group 2	BM Samarra 004	Lamm 329?	OA+.12455	purple	drawn tess	Balkuwara, 3-arched entrance towards the 3rd court of honour	13.3443	5.61236	1.54215	67.0653	0.130145	0.590793	2.60836	6.0639	0.0834113	1.98969	0.784314	0.0013764	25.1446	90.5762	22.9683	41.4929	18.0684	19.3087	67.2376	32.8945	3.74073	0.851851	13.5008	470.602	4.48695	103.686	1.56741	3.05608	0.0777818	0.126533	0.00893935	1.19362	0.969064	0.116077	402.117	6.08029	10.9771	1.24885	5.13547	1.00799	0.204174	0.806594	0.123014
group 2	BM Samarra 005	Lamm 329?	OA+.12455	purple	drawn tess	Balkuwara, 3-arched entrance towards the 3rd court of honour	14.2929	5.34896	1.48737	66.6058	0.123159	0.553578	2.68165	5.82044	0.0814675	2.0442	0.777473	0.000752468	26.4928	84.8354	22.8692	38.5444	17.8265	18.1849	64.68	31.5142	3.50888		13.3865	446.222	4.40005	102.5	1.58021	3.13286	0.0982519	0.0907109	0.0126995	1.00777	0.660587	0.118215	439.067	6.19491	11.3623	1.26869	5.08784	1.02862	0.193623	0.842538	0.130419
group 2	BM Samarra 006	Lamm 329?	OA+.12455	purple	drawn tess	Balkuwara, 3-arched entrance towards the 3rd court of honour	14.2294	5.39036	1.50388	66.8537	0.12402	0.56793	2.65388	5.79356	0.0804767	1.90816	0.716887	0.000671752	25.9243	84.9009	21.9011	38.5727	17.4711	17.2872	60.3379	30.3273	3.4872		13.3409	444.214	4.43538	103.649	1.54833	2.89286	0.0971766	0.12291	0.0167389	0.802285	0.580811	0.0970636	404.471	6.15129	11.0527	1.25001	5.03489	1.02876	0.204373	0.833256	0.12024
group 2	BM Samarra 007	Lamm 329?	OA+.12455	purple	drawn tess	Balkuwara, 3-arched entrance towards the 3rd court of honour	14.1412	5.36891	1.62529	66.4403	0.122462	0.55096	2.64313	5.87591	0.089376	2.11226	0.843509	0.00183393	25.9625	85.5686	24.8315	41.2719	16.3317	19.7027	61.2362	30.625	3.59171		13.8312	443.602	4.56535	101.744	1.63343	3.09061	0.0900667	0.0701035	0.00729125	0.954666	0.460476	0.130293	462.646	6.27839	11.3682	1.29322	5.08016	0.999344	0.222128	0.827006	0.125888
group 2	BM Samarra 008	Lamm 329?	OA+.12455	purple	drawn tess	Balkuwara, 3-arched entrance towards the 3rd court of honour	14.4033	5.35757	1.47659	66.8132	0.124044	0.573618	2.67328	5.82018	0.0803518	1.81812	0.685739	0.00060067	25.8144	85.1822	21.0647	39.5139	17.387	17.7897	60.299	30.831	3.3112		13.2183	442.229	4.36843	103.062	1.54382	2.85482	0.0864049	0.0857003	0.00916697	0.782741	0.423476	0.0981253	374.958	5.99748	11.0646	1.2673	4.99664	1.01923	0.190767	0.800772	0.128343
group 2	BM Samarra 009	Lamm 329?	OA+.12455	purple	drawn tess	Balkuwara, 3-arched entrance towards the 3rd court of honour	14.413	5.36594	1.46632	66.8615	0.121962	0.580396	2.68479	5.76008	0.0799195	1.797	0.696138	0.000647618	26.224	84.2401	21.2581	41.0095	17.6292	17.9339	58.1571	30.6957	3.33961		13.2845	434.186	4.33392	101.565	1.56413	2.75696	0.0769866	0.0914969	0.00501604	0.738265	0.389159	0.104178	377.086	6.02172	10.9735	1.25237	4.87437	0.924836	0.192164	0.793053	0.118267
group 2	BM Samarra 010	Lamm 329?	OA+.12455	purple	drawn tess	Balkuwara, 3-arched entrance towards the 3rd court of honour	14.1963	5.34658	1.48313	66.773	0.122532	0.568603	2.65996	5.83747	0.0802987	1.99691	0.755234	0.000733185	25.6363	84.7258	22.1146	40.0271	17.8928	18.0306	64.9518	31.0876	3.41661		13.1832	438.322	4.35852	101.584	1.54369	3.08165	0.0859389	0.117059	0.01097	0.862581	0.360802	0.0999757	425.807	6.0228	11.1212	1.25257	5.02055	0.919897	0.207192	0.767208	0.123197
group 2	BM Samarra 011	Lamm 329?	OA+.12455	green	drawn tess	Balkuwara, 3-arched entrance towards the 3rd court of honour	14.3318	5.19313	1.24383	67.6577	0.108308	0.606784	2.55866	4.97643	0.0745722	0.735036	0.568123	1.00528	26.0465	80.7235	12.7467	31.4968	94.4352	15.7738	4185.95	63.9218	3.04175	23.7347	12.3557	417.575	4.17195	120.68	1.48748	1.82094	5.01935	0.0763679	0	2014.9	7.34718	0.0669816	200.058	6.04394	11.2484	1.24455	4.9755	0.971307	0.171588	0.76503	0.123843
group 2	BM Samarra 012	Lamm 329?	OA+.12455	green	drawn tess	Balkuwara, 3-arched entrance towards the 3rd court of honour	14.3989	5.24447	1.24858	68.2509	0.106047	0.609612	2.61014	4.99579	0.0751389	0.720112	0.59876	0.342172	26.7557	80.1221	12.867	31.1465	108.258	16.119	4443.94	69.1653	2.96181	20.4588	12.4675	413.521	4.19081	121.461	1.49655	1.75528	4.76425	0.0629226	0	653.258	5.7744	0.0595171	190.219	6.06153	11.2877	1.28042	4.94434	0.998471	0.176747	0.816943	0.119129
group 2	BM Samarra 013	Lamm 329?	OA+.12455	green	drawn tess	Balkuwara, 3-arched entrance towards the 3rd court of honour	16.1586	6.13101	1.26305	65.4786	0.111772	0.614574	2.74896	5.44226	0.0727676	0.4938	0.507996	0.38801	27.9814	84.577	11.1758	33.3343	80.7347	15.561	3222.37	66.5637	2.72509	16.5924	12.1345	417.332	4.00792	105.338	1.41426	1.58973	3.04931	0.06745	0.00538589	292.355	3.79944	0.056132	128.782	5.90831	11.092	1.23532	4.88233	0.962928	0.168693	0.777321	0.124305
group 2	BM Samarra 014	Lamm 329?	OA+.12455	green	drawn tess	Balkuwara, 3-arched entrance towards the 3rd court of honour	14.4512	5.27438	1.21846	68.1897	0.104499	0.604791	2.62539	4.97139	0.0733922	0.671235	0.565393	0.604941	26.6852	79.7589	12.4544	25.4228	93.054	14.9656	3274.32	63.2777	2.65648	21.977	12.4659	412.807	4.07892	118.737	1.49212	1.8998	3.43859	0.0525673	0	636.519	5.7949	0.152922	179.324	5.98736	11.294	1.24241	4.78194	0.887034	0.186718	0.808183	0.118972
group 2	BM Samarra 015	Lamm 329?	OA+.12455	green	drawn tess	Balkuwara, 3-arched entrance towards the 3rd court of honour	14.4626	5.29316	1.25069	68.066	0.107152	0.614068	2.63038	5.0124	0.0749365	0.694322	0.57744	0.531775	26.354	81.6319	12.5571	26.0082	99.0213	15.3536	3825.94	66.2492	2.78991	24.6766	12.4037	420.243	4.21851	121.445	1.49853	1.78613	4.21113	0.0611348	0.0233874	374.511	6.00473	0.159935	183.593	6.05826	11.2205	1.26569	4.91364	0.916799	0.189492	0.811807	0.117302
group 2	BM Samarra 016	Lamm 329?	OA+.12455	green	drawn tess	Balkuwara, 3-arched entrance towards the 3rd court of honour	14.605	5.27912	1.24251	67.7494	0.110034	0.614774	2.64235	5.07146	0.0758849	0.698484	0.583296	0.537514	26.6682	81.3662	12.6562	26.3134	104.55	15.9678	4654.79	72.2044	2.7422	27.8747	12.5397	417.938	4.16862	118.456	1.49016	1.86187	5.50503	0.0370652	0.00785862	369.288	6.75297	0.152934	186.95	6.09561	11.312	1.24753	4.98965	1.03844	0.179117	0.818755	0.117735
group 2	BM Samarra 017	Lamm 329?	OA+.12455	green	drawn tess	Balkuwara, 3-arched entrance towards the 3rd court of honour	13.5561	5.09723	1.1814	66.4384	0.100774	0.590084	2.51936	4.93166	0.0746736	0.663302	0.547096	2.7314	25.7162	76.1955	12.0594	23.5667	90.6397	16.7788	3860.6	64.031	2.62831	30.5336	11.9526	410.018	4.05551	119.293	1.4709	1.65141	5.02208	0.134838	0	7306.26	13.072	0.134295	180.444	5.83752	10.8991	1.18519	4.75189	0.951097	0.158519	0.781845	0.117783
group 2	BM Samarra 018	Lamm 329?	OA+.12455	green	drawn tess	Balkuwara, 3-arched entrance towards the 3rd court of honour	14.7262	4.81907	1.32462	68.3963	0.114007	0.59059	2.34679	4.89757	0.072682	0.740677	0.593106	0.651812	22.4787	83.5491	10.477	34.6618	108.858	14.5658	3762.85	151.826	2.90532	26.9066	11.9456	390.515	3.98517	104.382	1.45599	1.64293	4.38317	0.08221	0	613.62	5.32768	0.139689	294.077	5.85071	11.0795	1.19455	4.81538	0.913357	0.163066	0.705616	0.112016
group 2	BM Samarra 019	Lamm 329?	OA+.12455	green	drawn tess	Balkuwara, 3-arched entrance towards the 3rd court of honour	14.2171	5.18377	1.19234	68.4505	0.102904	0.604377	2.60156	4.84679	0.0725481	0.696401	0.56229	0.75739	26.7099	78.9549	12.6374	24.5781	93.0514	14.7013	3691.67	61.615	2.69654	23.7699	12.4839	409.841	4.09056	119.029	1.41007	1.76319	4.68893	0.0668414	0	741.614	4.88968	0.125546	194.271	5.97486	11.3382	1.25383	4.78643	0.937806	0.167171	0.700528	0.118335
group 2	BM Samarra 020	Lamm 329?	OA+.12455	green	drawn tess	Balkuwara, 3-arched entrance towards the 3rd court of honour	17.2058	6.60981	1.25851	63.9893	0.114507	0.608167	2.84726	5.79781	0.0729755	0.23685	0.465113	0.309846	28.388	82.7038	9.19754	28.3498	63.4359	14.923	2596.53	66.9064	2.31399	16.5603	11.8567	422.099	3.83708	97.5694	1.42251	1.41228	3.36688	0.0335329	0.0992075	157.148	3.07064	0.113091	89.025	5.99325	11.1622	1.22677	4.78408	0.872189	0.157733	0.721753	0.115279
group 2	BM Samarra 021	Lamm 329?	OA+.12455	green	drawn tess	Balkuwara, 3-arched entrance towards the 3rd court of honour	16.676	6.17586	1.28482	62.5236	0.120617	0.59235	2.76127	5.76307	0.0767021	0.447805	0.480086	1.72613	27.1997	82.4913	10.7051	30.3051	57.7183	18.1341	5382.91	72.9706	2.36875	36.9669	11.6416	423.605	3.89648	99.9291	1.43353	1.55929	6.3429	0.063437	0	4311.85	10.9032	0.109487	129.773	6.02962	11.2043	1.22466	4.79757	0.873544	0.162193	0.719844	0.111812
group 2	BM Samarra 022	Lamm 329?	OA+.12455	green	drawn tess	Balkuwara, 3-arched entrance towards the 3rd court of honour	14.7454	5.24424	1.15287	67.0676	0.0998319	0.609751	2.66913	4.72839	0.0708025	0.658381	0.506749	1.82192	27.6705	77.0698	11.9964	24.6966	80.1884	13.7071	3011.02	56.3325	2.4286	25.1296	12.6846	400.439	4.06618	118.075	1.42698	1.7328	7.87154	0.0875467	0	771.766	3.12299	0.127427	177.301	5.78436	10.9566	1.1852	4.73487	0.892717	0.161761	0.711052	0.121218
group 2	BM Samarra 023	Lamm 329?	OA+.12455	green	drawn tess	Balkuwara, 3-arched entrance towards the 3rd court of honour	14.4378	5.13697	1.19567	68.0566	0.101799	0.608699	2.59067	4.91322	0.0734651	0.709569	0.545813	0.799997	26.483	79.0899	12.7602	25.8309	86.8451	15.5376	4392.19	62.6139	2.54181	27.6068	12.5286	417.295	4.14556	119.634	1.47006	1.82157	5.37249	0.0578918	0	967.888	6.02876	0.141109	192.663	6.06802	11.3251	1.2652	4.9489	0.975806	0.161453	0.705502	0.119615
group 2	BM Samarra 024	Lamm 329?	OA+.12455	green	drawn tess	Balkuwara, 3-arched entrance towards the 3rd court of honour	16.8462	6.40297	1.28154	62.7145	0.118443	0.640995	2.7875	5.85763	0.0747115	0.37783	0.474005	1.44879	27.7771	83.1118	10.4507	30.5031	56.7005	17.1906	5067.91	74.0367	2.36214	39.6873	12.0291	429.221	3.85409	100.41	1.46103	1.77366	7.36322	0.0684495	0	1507.98	7.54498	0.160415	117.089	6.12077	11.4255	1.25054	4.90516	0.953205	0.171927	0.727323	0.119693
group 2	BM Samarra 025	Lamm 329?	OA+.12455	green	drawn tess	Balkuwara, 3-arched entrance towards the 3rd court of honour	14.31	5.14464	1.21752	67.9371	0.102061	0.60416	2.60083	4.91933	0.0752871	0.730654	0.563622	0.792789	26.3829	79.9652	12.9392	24.9967	93.4858	15.9441	4560.62	66.7875	2.56806	25.7201	12.6333	414.002	4.123	119.705	1.44978	1.78327	4.96373	0.0398155	0	2146.52	7.4342	0.140898	192.243	5.95656	11.3228	1.23002	4.81703	0.999414	0.167757	0.737216	0.114264
group 2	BM Samarra 026	Lamm 329?	OA+.12455	green	drawn tess	Balkuwara, 3-arched entrance towards the 3rd court of honour	17.0071	6.41425	1.26464	63.5985	0.116677	0.605455	2.84732	5.82497	0.0734851	0.305718	0.477393	0.790963	28.1091	82.795	9.86585	29.2574	70.2541	15.9021	3195.91	73.2103	2.32698	21.9784	11.8159	419.17	3.83791	97.5537	1.43801	1.44194	4.20781	0.0548126	0	1024.21	4.88311	0.141034	100.735	6.02824	11.3295	1.27715	4.92037	0.940299	0.163033	0.728779	0.114899
group 2	BM Samarra 027	Lamm 329?	OA+.12455	green	drawn tess	Balkuwara, 3-arched entrance towards the 3rd court of honour	16.4097	6.3951	1.32642	63.5942	0.130282	0.62646	2.81802	5.92004	0.0771301	0.458377	0.501209	0.735815	27.62	88.1892	10.9994	33.8599	63.3357	17.8511	6270.97	77.6989	2.58513	38.0336	12.1673	441.733	4.05114	102.953	1.4731	1.5504	7.86988	0.0846631	0	522.582	8.95249	0.171186	132.214	6.19411	11.5299	1.27553	5.16938	0.979252	0.200065	0.77182	0.126762
group 2	BM Samarra 028	Lamm 329?	OA+.12455	green	drawn tess	Balkuwara, 3-arched entrance towards the 3rd court of honour	14.3627	5.22706	1.23844	68.264	0.108842	0.607388	2.63133	4.9694	0.0741283	0.697557	0.589149	0.465616	26.4354	82.113	12.5421	30.6559	101.899	15.7384	4100.29	68.9013	2.8079	23.3119	12.5096	410.677	4.16399	119.171	1.47526	1.85281	4.07447	0.0591789	0	725.645	5.46238	0.157567	186.681	6.02233	11.2009	1.23615	4.94486	0.987759	0.200418	0.800235	0.12371
group 2	BM Samarra 029	Lamm 329?	OA+.12455	green	drawn tess	Balkuwara, 3-arched entrance towards the 3rd court of honour	16.4718	6.32587	1.32414	63.4792	0.133189	0.613661	2.79817	5.88509	0.0773863	0.467892	0.498237	0.856008	27.7605	86.5722	10.9494	35.6311	59.0682	17.6894	5871.43	72.2775	2.53661	33.1678	11.9888	428.565	3.98536	101.908	1.45397	1.63846	8.76638	0.117839	0	1432.18	8.64921	0.141571	134.631	6.05743	11.3038	1.2811	4.97562	1.0149	0.204006	0.817066	0.12437
group 2	BM Samarra 030	Lamm 329?	OA+.12455	green	drawn tess	Balkuwara, 3-arched entrance towards the 3rd court of honour	14.2435	5.1096	1.23911	67.5071	0.113565	0.618633	2.60413	4.98156	0.0755656	0.781847	0.578261	1.05628	25.9196	81.6198	13.1903	30.0858	90.1002	16.6607	5449.32	66.3951	2.71512	33.2768	12.7405	419.289	4.17954	120.24	1.50537	1.84866	6.89869	0.103441	0	1930.66	9.19431	0.153247	205.816	6.017	11.2957	1.25028	5.05894	0.961823	0.200099	0.799317	0.125206
group 2	BM Samarra 031	Lamm 329?	OA+.12455	purple	drawn tess	Balkuwara, 3-arched entrance towards the 3rd court of honour	14.1126	5.30781	1.4685	66.8239	0.124995	0.569673	2.71761	5.8364	0.0820286	2.03082	0.742297	0.00101264	26.6047	83.9066	23.0272	36.9949	17.181	18.1119	58.5971	30.6891	3.2237	2.94586	13.8129	448.812	4.41652	102.301	1.5658	2.94491	0.118402	0.0813196	0.0155285	0.81302	0.208658	0.174238	447.305	6.18846	11.4144	1.29192	5.04633	0.986077	0.207763	0.795884	0.125607
group 2	BM Samarra 032	Lamm 329?	OA+.12455	purple	drawn tess	Balkuwara, 3-arched entrance towards the 3rd court of honour	14.2215	5.28737	1.44296	67.0382	0.125702	0.585183	2.73126	5.76988	0.0804445	1.83794	0.704935	0.000864574	26.3014	85.6285	21.3989	35.8902	17.928	17.8004	58.3696	30.9839	3.17798	2.65825	13.6219	436.896	4.35953	100.611	1.51196	2.90211	0.0980014	0.102265	0.0205672	0.823116	0.158696	0.175875	386.473	6.01804	11.2403	1.24771	4.82234	0.986444	0.192247	0.785702	0.124913
group 2	BM Samarra 033	Lamm 329?	OA+.12455	purple	drawn tess	Balkuwara, 3-arched entrance towards the 3rd court of honour	14.077	5.27874	1.47038	66.9593	0.126991	0.556324	2.70483	5.85346	0.0827545	1.96272	0.747597	0.000865109	26.3113	84.5337	22.577	36.0929	17.8118	18.2363	58.6386	31.9214	3.28744	2.71882	13.8881	446.114	4.39545	102.16	1.53851	2.99622	0.0788743	0.0660939	0.0158141	0.854768	0.180067	0.165682	419.727	6.06485	11.1936	1.27345	5.08589	1.01476	0.206439	0.778578	0.122237
group 2	BM Samarra 034	Lamm 329?	OA+.12455	purple	drawn tess	Balkuwara, 3-arched entrance towards the 3rd court of honour	14.2353	5.3204	1.45506	67.0098	0.12562	0.581494	2.70831	5.80767	0.0809201	1.80409	0.698567	0.000795907	26.6512	83.4564	21.4421	36.4026	17.8318	17.7354	58.4094	30.5492	3.2529	2.68063	13.3874	435.135	4.29407	101.725	1.53368	2.83513	0.0776743	0.0718674	0.0153678	0.731968	0.168208	0.154547	376.757	5.98999	11.1611	1.24063	4.97476	0.963641	0.223756	0.81379	0.118146
group 2	BM Samarra 035	Lamm 329?	OA+.12455	purple	drawn tess	Balkuwara, 3-arched entrance towards the 3rd court of honour	14.2579	5.30107	1.45117	66.9083	0.125895	0.584113	2.70974	5.83114	0.0808849	1.82072	0.697504	0.0592915	26.2866	83.9295	21.2982	37.064	17.5005	17.8691	59.2369	30.5992	3.13564	2.65825	13.4669	435.064	4.31585	101.036	1.50862	2.8833	0.128888	0.120937	0.0160845	0.865292	0.140392	0.159796	377.67	5.95887	11.0483	1.22969	5.0282	0.940749	0.208693	0.856272	0.119828
group 2	BM Samarra 036	Lamm 329?	OA+.12455	purple	drawn tess	Balkuwara, 3-arched entrance towards the 3rd court of honour	14.3354	5.31783	1.44069	66.7884	0.125981	0.581401	2.69795	5.80155	0.081096	1.92175	0.730892	0.000922716	26.8523	84.5787	21.8854	36.5688	17.887	17.995	58.652	31.1503	3.24067	2.5924	13.6359	441.094	4.25559	100.807	1.54229	2.88044	0.103123	0.0979246	0.015392	0.791468	0.126121	0.162379	402.72	5.97952	11.2637	1.23838	5.02792	1.00944	0.20648	0.817435	0.121511
group 2	BM Samarra 037	Lamm 329?	OA+.12455	purple	drawn tess	Balkuwara, 3-arched entrance towards the 3rd court of honour	14.2054	5.34592	1.46563	66.7655	0.126074	0.573116	2.68694	5.85565	0.0809544	1.97377	0.741145	0.000937789	26.7881	84.3215	22.2907	36.026	17.7369	18.3176	58.4516	31.4327	3.28816	2.61227	13.778	448.716	4.36266	102.374	1.54974	3.03493	0.104475	0.107031	0.0147867	0.795323	0.0931864	0.163738	418.432	6.12907	11.302	1.26683	5.07695	0.963112	0.193734	0.799214	0.128131
group 2	BM Samarra 038	Lamm 329?	OA+.12455	purple	drawn tess	Balkuwara, 3-arched entrance towards the 3rd court of honour	14.2902	5.29404	1.45883	66.7985	0.126943	0.556352	2.69434	5.80349	0.080988	1.97773	0.740288	0.000818357	26.6054	85.521	22.0719	34.9897	17.5944	17.9196	61.4102	30.8625	3.36602	2.58402	13.4344	437.319	4.2978	100.873	1.52344	2.99096	0.0861464	0.0480383	0.0125453	0.848814	0.131995	0.157813	416.105	5.97412	11.1196	1.26523	4.96148	0.918611	0.210359	0.81737	0.132066
group 2	BM Samarra 039	Lamm 329?	OA+.12455	purple	drawn tess	Balkuwara, 3-arched entrance towards the 3rd court of honour	14.3388	5.35799	1.44177	66.9238	0.127061	0.58333	2.71112	5.78563	0.0803508	1.78969	0.685673	0.000740989	26.5441	84.9319	21.1089	35.1916	17.5933	17.6886	53.9185	30.6168	3.22807	2.43985	13.7969	444.348	4.36464	103.359	1.56882	3.0848	0.0673638	0.0637201	0.0157499	0.726101	0.0778824	0.165304	385.947	6.16672	11.2882	1.28683	5.02348	0.948624	0.196324	0.777888	0.123624
group 2	BM Samarra 040	Lamm 329?	OA+.12455	purple	drawn tess	Balkuwara, 3-arched entrance towards the 3rd court of honour	14.2001	5.26956	1.45412	66.9625	0.12241	0.582769	2.74969	5.85812	0.0819283	1.83702	0.705373	0.00069105	26.2557	81.5954	21.6872	38.9401	17.8965	17.4885	59.075	30.8833	2.9247	2.60831	13.7068	447.692	4.39324	104.929	1.57735	3.05248	0.0964678	0.0539006	0.0250364	0.836569	1.3295	0.191953	391.644	6.22878	11.5278	1.26613	5.16047	0.938064	0.215825	0.837785	0.127099
group 2	BM Samarra 041	Lamm 329?	OA+.12456	green	drawn tess	Great Mosque, trench III on the qibla wall	14.6118	5.34839	1.24449	65.1202	0.111742	0.515215	2.75518	4.92659	0.0718364	0.47172	0.408737	3.00098	24.9335	81.0522	9.36752	28.4731	23.1308	16.9481	4417.87	41.6161	2.29959	124.814	12.6017	395.765	4.01369	106.32	1.45836	1.68731	6.06728	0.263836	0	5608.48	8.20417	0.170573	110.786	5.93695	11.1689	1.20428	4.96731	0.983068	0.206388	0.801561	0.124109
group 2	BM Samarra 042	Lamm 329?	OA+.12456	green	drawn tess	Great Mosque, trench III on the qibla wall	14.0423	5.39315	1.26441	65.2926	0.107362	0.512317	2.72507	5.02783	0.0746571	0.387749	0.413617	3.09248	24.3671	78.3214	8.77062	28.7306	32.4085	16.5108	4874.76	44.5037	2.47894	114.779	12.1963	425.287	4.18926	112.766	1.48791	1.74271	4.27464	0.200859	0	7130.27	8.6187	0.153248	102.1	6.0677	11.082	1.22902	4.99174	0.956984	0.201376	0.833498	0.123674
group 2	BM Samarra 043	Lamm 329?	OA+.12456	purple	drawn tess	Great Mosque, trench III on the qibla wall	13.687	5.17192	1.38304	63.1831	0.118808	0.483066	2.71464	5.75815	0.076283	2.69582	0.584851	2.51609	25.9185	84.5795	28.8795	30.3643	65.5199	21.3368	5896.27	62.0119	3.68685	69.5847	12.1415	438.87	4.4802	92.6164	1.45323	3.5615	5.83411	0.219696	0	5584.32	9.89132	0.142309	308.828	5.93372	10.8509	1.21407	4.94001	1.02404	0.19621	0.835538	0.118447
group 2	BM Samarra 044	Lamm 329?	OA+.12456	purple	drawn tess	Great Mosque, trench III on the qibla wall	14.002	5.05276	1.53797	63.298	0.139912	0.483781	2.80498	6.17841	0.0866074	2.55479	0.724418	1.7861	24.8183	86.2978	28.1407	35.1247	104.652	23.596	5742.91	87.7766	4.03689	86.2336	12.7558	454.595	4.71604	103.734	1.62922	4.72951	6.2351	0.262336	0	3384.35	10.885	0.145442	368.88	6.58472	11.7824	1.3353	5.41596	1.04809	0.2284	0.833511	0.1396
group 2	BM Samarra 045	Lamm 329?	OA+.12456	purple	drawn tess	Great Mosque, trench III on the qibla wall	14.0743	5.11878	1.53676	63.5143	0.139878	0.488841	2.79137	6.15406	0.0865067	2.3607	0.710866	1.7684	24.1435	87.705	26.518	35.0911	101.39	22.907	5052.69	85.0584	3.8781	80.781	12.6184	463.43	4.76228	105.84	1.6524	4.08794	5.86212	0.193031	0	3329.72	9.74785	0.15162	358.034	6.60948	11.9049	1.38583	5.58898	1.00536	0.209869	0.89088	0.1386
group 2	BM Samarra 049	Lamm pp. 115-118	OA+.12456		gold leaf	Great Mosque, trench III on the qibla wall	15.2553	5.48201	1.31275	65.3409	0.124611	0.656189	3.19854	6.05016	0.0871671	1.81913	0.493327	4.8985e-05	27.9589	82.4917	17.0541	26.5134	4.41766	16.2737	20.3834	20.8857	2.66265	1.8676	14.3996	478.809	4.82852	140.202	1.74644	2.73961	0.0732899	0.0500285	0.000640168	0.376766	0.110139	0.131952	438.031	7.28554	13.9355	1.47736	5.91724	1.17368	0.225587	0.930434	0.140578
group 2	BM Samarra 050	Lamm pp. 115-118	OA+.12456		gold leaf	Great Mosque, trench III on the qibla wall	14.2504	5.23465	1.3499	69.2431	0.105927	0.625646	2.73566	4.51889	0.0586975	1.37801	0.356857	0	26.2135	77.6221	26.5983	34.4164	5.33984	11.7222	8.64729	14.7806	2.5655	1.1267	14.6539	433.643	3.94398	79.9248	1.29888	3.03737	0.0718084	0.0596683	0.00564373	0.313714	0.0674703	0.126525	251.67	5.35449	9.96545	1.10391	4.43226	0.874361	0.158795	0.719279	0.109951
group 2	BM Samarra 051	Lamm pp. 115-118	OA+.12456		gold leaf	Great Mosque, trench III on the qibla wall	16.9662	6.75683	1.30468	64.3046	0.098094	0.597585	2.84814	5.3209	0.0851272	1.08972	0.45648	0	30.6264	92.4714	10.4743	28.5139	3.01445	12.593	10.6759	16.2718	2.45148	0.439256	12.267	469.266	4.67436	147.534	1.67667	1.80325	0.100752	0.0774433	0.00196111	0.330038	0.0580901	0.124683	369.974	6.89193	12.966	1.41833	5.53972	1.02166	0.205131	0.85673	0.135108
group 2	BM Samarra 052	Lamm pp. 115-118	OA+.12456		gold leaf	Great Mosque, trench III on the qibla wall	14.1753	5.23053	1.3491	69.2373	0.104961	0.63063	2.74626	4.56978	0.0591887	1.39564	0.359109	0	26.0777	75.5656	26.639	34.9126	5.39692	12.1399	8.70671	14.5794	2.6135	1.03694	14.5553	439.061	3.93316	80.7703	1.29981	3.03715	0.0488013	0.0602278	0	0.407025	0.0121993	0.130879	249.772	5.42957	9.97919	1.10875	4.46959	0.857217	0.192718	0.661758	0.114478
group 2	BM Samarra 053	Lamm pp. 115-118	OA+.12456		gold leaf	Great Mosque, trench III on the qibla wall	15.0703	5.11078	1.57554	66.1809	0.169931	0.605464	2.66688	6.03238	0.0924862	1.67546	0.638608	0.00504796	25.1586	87.3369	24.3096	41.5903	23.1422	18.0117	67.2891	44.6281	3.10117	2.85559	13.539	472.458	4.58573	108.497	1.67438	2.70875	0.195629	0.0608247	0.0248522	5.23049	0.203844	0.177788	306.35	6.58687	12.2701	1.34854	5.45242	1.08185	0.226697	0.87407	0.136931
group 2	BM Samarra 054	Lamm pp. 115-118	OA+.12456		gold leaf	Great Mosque, trench III on the qibla wall	15.2051	5.88971	1.24571	66.1984	0.128634	0.58922	3.40488	5.52496	0.0975843	1.13154	0.441388	0.000199843	29.086	91.9385	16.1809	27.3461	2.70275	14.7794	16.7534	19.1743	2.69309	1.90189	15.9697	415.543	4.89839	172.628	1.84897	2.35351	0.0850534	0.0173565	0.00352803	0.238442	0.0557962	0.166298	110.476	7.18298	13.9015	1.50674	6.09902	1.14265	0.241876	0.945366	0.144619
group 2	BM Samarra 077		OA+.11975	aqua/cobalt	bowl	Dar al-Khilafa, south of audience hall	14.8941	5.15178	1.47464	68.8328	0.105679	0.617094	2.49025	4.86598	0.075096	0.576112	0.706787	0.00064237	22.858	78.5534	17.0688	46.6614	131.426	13.0764	509.014	53.6541	3.37763	1.23205	11.9041	384.1	3.9536	90.901	1.514	1.70285	0.0948478	0.0550678	0.139238	0.472962	0.53108	0.16777	135.647	5.91136	11.0059	1.21916	4.8045	0.930705	0.17497	0.771961	0.127191
group 2	BM Samarra 078		OA+.11976	cobalt	bowl	Habiyyah	14.0068	3.74628	1.41701	69.5428	0.183697	0.775815	1.9474	4.30188	0.0725112	1.63574	1.74808	0.00744189	20.2347	87.1362	15.2033	36.4391	728.627	25.2093	2197.25	670.223	5.12063	9.1791	8.56832	442.603	4.34264	82.3387	1.49324	5.29294	0.218682	0.0357423	0.595854	2.85628	1.73717	0.107	427.881	6.20972	11.1219	1.27144	4.86982	0.94597	0.184407	0.735153	0.131823
group 2	BM Samarra 079	Lamm pp. 115-118	OA+.12180	greenish	chunky gold leaf	Great Mosque or Dar al-Khilafa	17.7766	5.73391	1.45667	63.3402	0.125049	0.69384	2.49908	5.83476	0.0790357	1.74885	0.543196	8.41489e-05	25.0832	92.0345	17.2964	48.7279	7.40358	14.0816	24.1919	20.3758	2.6861	3.19727	10.423	453.107	4.19953	90.9779	1.49086	2.94977	0.290888	0.0405668	0.00655076	0.218147	0.397209	0.131196	378.127	6.33267	11.8186	1.29399	5.19042	1.04057	0.224252	0.837182	0.124553
group 2	BM Samarra 080	Lamm pp. 115-118	OA+.12180	greenish	chunky gold leaf	Great Mosque or Dar al-Khilafa	18.0293	5.7477	1.45659	63.2344	0.12697	0.697473	2.49236	5.82491	0.0790057	1.61837	0.528666	0	25.1622	91.854	16.405	46.6963	6.84711	13.8221	22.0089	19.7395	2.59766	3.15337	10.4435	452.153	4.24455	90.6674	1.49664	3.09704	0.057275	0.0287741	0.0101164	0.208559	0.368166	0.120862	348.829	6.37375	11.8341	1.31138	5.13221	0.998128	0.228131	0.815656	0.123525
group 2	BM Samarra 081	Lamm pp. 115-118	OA+.12180	greenish	chunky gold leaf	Great Mosque or Dar al-Khilafa	18.0073	5.79758	1.46071	63.1738	0.124573	0.681412	2.48906	5.85239	0.0795649	1.63692	0.530916	0	25.0241	91.8648	16.9314	47.2336	7.18416	14.0266	23.2125	19.993	2.67735	3.16616	10.3987	448.995	4.18249	90.8079	1.52308	2.97834	0.0588791	0.0643785	0.00798745	0.231597	0.307922	0.122201	362.223	6.34416	11.7587	1.28095	5.21684	1.0328	0.214908	0.736919	0.124901
group 2	BM Samarra 082	Lamm pp. 115-118	OA+.12180	greenish	chunky gold leaf	Great Mosque or Dar al-Khilafa	16.6626	5.56022	1.51208	64.6035	0.120055	0.63008	2.49648	5.55147	0.0925612	2.07515	0.509502	0	26.042	94.0749	21.5193	58.5029	5.1705	14.4523	25.4503	17.462	2.88908	3.44092	11.7459	424.79	4.74025	133.632	1.71804	2.8205	0.0720153	0.0992853	0.0021834	0.305998	0.371319	0.128265	483.846	6.84098	12.7773	1.39385	5.61678	1.06133	0.21665	0.935101	0.136201
group 2	BM Samarra 083	Lamm pp. 115-118	OA+.12180	greenish	chunky gold leaf	Great Mosque or Dar al-Khilafa	16.7789	6.14771	1.39719	64.5072	0.131951	0.679142	2.75132	5.52923	0.0779446	1.36049	0.494479	0.000130582	29.6009	87.1649	13.0376	37.7845	4.92775	15.6376	14.5894	21.4755	2.60985	3.03791	14.7334	429.522	4.17726	91.2357	1.54392	3.47462	0.0584522	0.0932299	0.00295895	0.252972	0.248851	0.161603	217.199	6.46481	11.9931	1.34165	5.23253	1.0196	0.213197	0.790523	0.122593
group 2	BM Samarra 084	Lamm pp. 115-118	OA+.12180	greenish	chunky gold leaf	Great Mosque or Dar al-Khilafa	15.8753	5.65303	1.36436	67.4529	0.100054	0.590924	2.18684	5.08431	0.0744152	1.04436	0.44176	0.000149932	27.3904	78.9393	11.2763	36.021	2.25695	12.3787	8.18494	14.8012	2.4189	2.88382	11.4124	407.001	4.06521	94.8185	1.47763	2.73453	0.0486135	0.0679975	0	0.211095	0.289749	0.120117	182.777	6.20698	11.7611	1.27972	5.02518	0.973398	0.207729	0.751018	0.113737
group 2	BM Samarra 085	Lamm pp. 115-118	OA+.12180	greenish	chunky gold leaf	Great Mosque or Dar al-Khilafa	14.4729	5.19084	1.59382	68.5813	0.139653	0.619383	2.00304	5.2333	0.0986681	1.27904	0.642306	0.000167329	20.8954	87.7381	18.9977	48.0906	2.78322	18.1587	17.7427	18.244	2.91909	2.46849	9.79331	397.812	4.70547	122.391	1.89416	1.73527	0.0762054	0.0640044	0	0.408172	0.317986	0.148835	216.059	7.17787	13.5652	1.48088	5.76801	1.09427	0.236032	0.923369	0.137363
group 2	BM Samarra 086	Lamm pp. 115-118	OA+.12180	greenish	chunky gold leaf	Great Mosque or Dar al-Khilafa	15.047	5.98653	1.40689	66.2464	0.0982109	0.586968	2.73959	5.65298	0.0796321	1.53862	0.469178	0.000197122	29.8869	85.0467	20.2802	29.578	3.94015	14.4145	18.4112	18.4324	2.63045	2.60139	15.7938	455.312	4.40163	105.977	1.59052	2.5483	0.0729461	0.0281219	0	0.217715	0.302337	0.18461	207.803	6.51796	12.3381	1.37857	5.29586	1.04528	0.214478	0.835397	0.131447
group 2	BM Samarra 087	Lamm pp. 115-118	OA+.12180	greenish	chunky gold leaf	Great Mosque or Dar al-Khilafa	17.983	5.7678	1.44576	63.2486	0.125451	0.692908	2.47202	5.77436	0.0792812	1.70116	0.541518	0.000209772	24.9797	92.0428	17.1124	49.128	7.34626	14.3991	24.4052	20.564	2.7702	3.15229	10.4756	447.712	4.2071	90.1963	1.51992	3.18615	7.41098	0.0187918	0.00501762	0.229847	0.246674	0.125827	371.077	6.30154	11.7181	1.32639	5.02233	0.964793	0.219079	0.793547	0.125437
group 2	BM Samarra 088	Lamm pp. 115-118	OA+.12180	greenish	chunky gold leaf	Great Mosque or Dar al-Khilafa	16.7121	6.18994	1.41589	64.5063	0.131332	0.679375	2.72141	5.56695	0.0787504	1.36023	0.492047	0.000207472	29.2232	87.8817	12.9039	37.1511	4.97058	15.2074	14.6991	21.7699	2.53621	2.86041	14.7615	435.908	4.16252	92.4971	1.51977	3.51285	0.0761235	0.0792294	0.000704065	0.233084	0.209355	0.166879	218.86	6.41143	11.9611	1.30143	5.2067	0.997746	0.206168	0.749641	0.125112
group 2	BM Samarra 088cart	Lamm pp. 115-118	OA+.12180	greenish	chunky gold leaf	Great Mosque or Dar al-Khilafa	15.8815	5.86944	1.35551	66.1963	0.145984	0.682143	2.5731	5.10928	0.0845909	1.31424	0.622643	0.00023561	28.2671	94.6468	20.2803	36.3076	13.9086	15.6211	34.4616	24.6395	2.49149	1.66056	10.926	461.877	4.58344	125.498	1.60399	2.62793	2.13315	0.0735769	0.00702487	0.291434	0.192086	0.117379	265.525	6.34212	11.7874	1.29066	5.09635	0.983678	0.212675	0.836481	0.126763
group 2	BM Samarra 089	Lamm pp. 115-118	OA+.12180	greenish	chunky gold leaf	Great Mosque or Dar al-Khilafa	14.6015	5.45504	1.51252	68.2375	0.115264	0.563544	2.26133	5.29156	0.0923063	1.17529	0.551538	0.000251877	21.6766	78.4881	18.1864	48.5467	2.59221	15.6751	18.6489	15.4654	2.68318	2.23527	11.3096	413.304	4.64202	119.254	1.82407	1.88045	20.4331	0.0595798	0.00424958	0.261405	1.7309	0.175855	174.684	7.02909	13.1824	1.43636	5.71561	1.1019	0.231389	0.916156	0.138593
group 2	BM Samarra 090	Lamm pp. 115-118	OA+.12180	greenish	chunky gold leaf	Great Mosque or Dar al-Khilafa	14.9009	5.80746	1.38618	66.4398	0.098866	0.598176	2.8322	5.78151	0.0817584	1.45361	0.470715	0.000231509	29.4212	82.8522	19.9055	30.4603	3.83052	14.3151	18.0103	18.6253	2.67467	2.34664	16.2348	463.802	4.55995	110.043	1.63756	2.62483	0.0778227	0.00281415	0.00322468	0.228795	1.23638	0.194681	199.328	6.61067	12.6401	1.37427	5.43927	1.03898	0.209015	0.821642	0.123584
group 2	BM Samarra 091	Lamm pp. 115-118	OA+.12180	greenish	chunky gold leaf	Great Mosque or Dar al-Khilafa	15.5437	5.54864	1.3682	67.6737	0.0972017	0.593792	2.25202	5.20338	0.0755578	1.06464	0.443673	4.40742e-05	26.6614	77.9176	11.5357	37.1878	2.27607	12.7239	8.29971	14.7483	2.50265	2.65764	11.6115	423.433	4.19653	99.5314	1.58818	2.82331	0.0619728	0.0253052	0.000392134	0.188586	1.04341	0.135629	187.956	6.52166	12.1288	1.30722	5.26481	1.02042	0.200281	0.777533	0.127198
group 2	BM Samarra 092	Lamm pp. 115-118	OA+.12180	greenish	chunky gold leaf	Great Mosque or Dar al-Khilafa	17.6829	5.62152	1.42162	63.6758	0.124901	0.671538	2.53771	5.80057	0.0789074	1.68516	0.531924	8.57273e-05	24.6456	89.4206	16.8893	49.0251	7.11971	14.0239	23.6546	20.2917	2.65767	2.8841	10.5858	453.997	4.20352	90.9207	1.54073	3.0918	0.0522117	0.0411467	0.0105261	0.204791	0.795071	0.114495	374.612	6.45235	11.9543	1.33068	5.19688	1.0641	0.224236	0.837121	0.123943
group 2	BM Samarra 093	Lamm pp. 115-118	OA+.12180	greenish	chunky gold leaf	Great Mosque or Dar al-Khilafa	16.827	6.35966	1.3404	64.0312	0.130775	0.621406	3.38966	5.38421	0.0737193	1.25869	0.424849	6.14328e-05	32.1248	86.9896	16.6412	39.1789	3.31771	13.5673	12.9865	17.534	2.45724	1.94794	14.8822	459.356	4.03341	86.8617	1.45435	2.68862	0.0494303	0.0122165	0.000454009	0.163855	0.834176	0.140275	310.388	6.30723	12.1898	1.2963	5.086	0.968205	0.188925	0.766751	0.117005
group 2	BM Samarra 094	Lamm pp. 115-118	OA+.12180	greenish	chunky gold leaf	Great Mosque or Dar al-Khilafa	15.9964	5.69067	1.4892	66.3973	0.106173	0.605337	2.27323	5.38256	0.0812375	1.34209	0.492711	0.000109703	28.5768	89.741	19.4741	36.2531	2.89866	14.9531	25.326	16.5628	2.7292	2.4507	12.6586	427.498	4.1439	92.944	1.57904	2.02003	0.0562804	0.0319961	0.00205799	0.219046	0.795982	0.140211	190.14	6.34211	11.999	1.32479	5.21107	1.02178	0.205806	0.762782	0.118983
group 2	BM Samarra 095	Lamm pp. 115-118	OA+.12180	greenish	chunky gold leaf	Great Mosque or Dar al-Khilafa	15.65	5.51064	1.34916	67.6934	0.0961461	0.580611	2.24213	5.16579	0.0755574	1.05335	0.450183	0	27.2171	77.1534	11.6484	38.11	2.25537	12.8699	8.20601	15.0925	2.50393	2.60072	11.748	411.837	4.0964	96.8211	1.53954	2.78949	3.65036	0.072346	0	0.171504	0.5818	0.127521	183.92	6.41023	11.9518	1.31758	5.21295	0.985094	0.195383	0.693692	0.122549
group 2	BM Samarra 096	Lamm pp. 115-118	OA+.12180	greenish	chunky gold leaf	Great Mosque or Dar al-Khilafa	16.6299	6.27385	1.28002	64.7811	0.1234	0.623616	3.25858	5.0572	0.0700541	1.35171	0.407395	0.000104146	37.179	87.8752	13.7724	32.316	7.22007	13.4503	24.3281	18.6462	2.56685	2.4801	15.3718	429.191	3.86376	91.4803	1.45765	2.84423	0.460617	0.0463642	0.00332993	0.202766	0.578289	0.132537	186.501	6.05674	11.4064	1.22794	4.98082	0.971961	0.184024	0.672186	0.12066
group 2	BM Samarra 097	Lamm pp. 115-118	OA+.12180	greenish	chunky gold leaf	Great Mosque or Dar al-Khilafa	17.701	5.69317	1.42852	63.5621	0.123992	0.602896	2.54844	5.89168	0.0806257	1.63691	0.563828	0.00011092	25.1997	88.7689	16.8489	48.825	7.15018	13.8387	23.4546	20.6187	2.70844	2.78828	10.4918	452.639	4.20061	91.2306	1.53824	3.12342	0.13537	0.0343975	0.004577	0.203048	0.502393	0.116759	371.31	6.47663	12.1265	1.3102	5.24082	1.03647	0.189451	0.809372	0.128031
group 2	BM Samarra 098	Lamm pp. 115-118	OA+.12180	greenish	chunky gold leaf	Great Mosque or Dar al-Khilafa	17.8932	5.66553	1.42508	63.3432	0.120962	0.701177	2.54153	5.80285	0.079374	1.71905	0.537988	0	25.0044	90.1034	17.3445	49.0754	7.26561	13.9844	24.1276	20.2076	2.69142	2.6541	10.5179	455.928	4.21692	91.5772	1.54364	3.13786	18.0608	0.0469802	0.00229457	0.203632	0.270737	0.12524	376.309	6.45236	12.0751	1.32936	5.22124	0.958871	0.194134	0.808635	0.126461
group 2	BM Samarra 099	Lamm pp. 115-118	OA+.12180	greenish	chunky gold leaf	Great Mosque or Dar al-Khilafa	16.7022	6.07402	1.39408	64.6494	0.133657	0.684993	2.77596	5.51976	0.0789174	1.34899	0.49205	1.31449e-05	29.3887	85.1062	13.0449	40.608	5.01504	15.2053	14.3921	21.105	2.60145	2.36921	14.7731	442.929	4.24091	93.5555	1.54954	3.30745	0.0529588	0.0648081	0.000470223	0.190128	0.209348	0.151016	219.166	6.51689	12.2835	1.36004	5.30435	1.00408	0.18173	0.755583	0.125652
group 2	BM Samarra 134	Lamm 343-344	OA+.13595.1-129	colourless	round wall inlay	Dar al-Khilafa, audience hall	15.3116	5.77234	1.06999	68.818	0.102535	0.597918	2.34395	4.62974	0.0728232	0.736121	0.406223	0.000177951	24.9088	81.8303	7.64434	27.054	1.96758	9.84394	6.27805	12.9808	2.08296	0.653903	9.52739	396.179	4.20792	126.876	1.44744	1.57026	0.0595466	0.0480685	0.000519416	0.231146		0.113955	243.835	6.34932	11.8611	1.30978	5.31995	1.03913	0.195287	0.831041	0.12391
group 2	BM Samarra 141	Lamm 348	OA+.13595.1-129	colourless	vessel with rim	Dar al-Khilafa, harim	15.8393	5.76396	1.22872	67.1309	0.104932	0.614501	2.62784	4.72155	0.0681077	1.42375	0.350088	0.000103681	23.8608	81.3276	12.9359	30.0977	2.58862	13.4684	10.1516	15.8176	2.4538	2.9124	12.1983	377.804	4.20172	119.886	1.43916	5.16626	0.0718074	0.0300387	0.00612031	0.175483	3.01694	0.130496	129.79	5.76122	11.0707	1.20336	4.71773	0.904089	0.190746	0.862348	0.113918
group 2	BM Samarra 146	Lamm 251/252	OA+.11977	cobalt	flat plate or dish scratch engraved	Dar al-Khilafa, harim	14.8592	6.04128	1.30495	66.5537	0.096613	0.545487	2.68287	4.82082	0.0665516	1.2459	1.26266	0.0106088	30.3792	77.1039	25.2889	26.9842	751.393	21.3528	1714.29	424.208	4.28103	5.52877	14.7016	477.657	4.18037	97.2831	1.3985	4.07609	0.288397	0.0269605	0.396116	2.59421	2.53198	0.144775	230.518	5.65135	10.6222	1.1917	4.5876	0.889344	0.175843	0.770651	0.122538
group 2	BM Samarra 147	Lamm 251/252	OA+.11983.1	cobalt	flat plate or dish scratch engraved	Dar al-Khilafa, harim	14.9053	6.08843	1.32191	66.4174	0.0961848	0.53812	2.64426	4.79144	0.067018	1.25064	1.34153	0.011202	30.1929	78.2368	25.2683	26.6342	824.755	22.6491	1731.7	461.073	4.44523	5.68417	14.6565	479.581	4.24453	97.4301	1.37302	4.136	0.27905	0.0259688	0.438009	2.84563	2.43993	0.125763	234.061	5.69676	10.6134	1.18868	4.72233	0.914722	0.187451	0.74784	0.124367
group 2	BM Samarra 149	Lamm 251/252	OA+.11986.2	aqua/cobalt	flat plate or dish scratch engraved	Dar al-Khilafa, harim	15.6102	5.29525	1.33489	67.3691	0.102241	0.6507	2.3473	4.78338	0.0595418	1.13877	0.951713	0.00130007	25.2538	82.3125	24.6423	28.174	288.423	16.502	1221.85	197.511	3.33802	2.99791	11.9535	462.643	3.96448	65.5129	1.23883	3.20527	0.155489		0.353079	1.97098	0.986538	0.119507	253.19	5.49826	10.4706	1.16191	4.70421	0.941558	0.171348	0.759888	0.110895
group 2	BM Samarra 150	Lamm 251/252	OA+.11987	aqua/cobalt	flat plate or dish scratch engraved	Dar al-Khilafa, harim	15.6767	5.32621	1.34423	67.2415	0.101132	0.65479	2.33978	4.80476	0.059281	1.13916	0.953585	0.00148736	25.2314	83.3782	24.4682	28.0089	292.613	16.6566	1217.7	202.739	3.4776	3.07539	11.976	466.732	4.05616	65.8629	1.27923	3.15012	0.149605	0.06293	0.370802	2.06853	0.874308	0.12139	254.083	5.60357	10.4212	1.17209	4.67536	0.969896	0.190122	0.761715	0.112564
group 2	BM Samarra 151	Lamm 251/252	OA+.11988	aqua/cobalt	flat plate or dish scratch engraved	Dar al-Khilafa, harim	15.5691	5.30585	1.33902	67.3412	0.0990412	0.650014	2.3612	4.80503	0.0595538	1.14537	0.970569	0.00135575	24.9591	80.3491	24.6086	28.7914	300.268	16.7963	1191.96	200.991	3.50896	2.93933	11.809	464.801	3.94222	65.4123	1.2515	3.0523	0.152601	0.0460948	0.351358	2.09532	0.828208	0.136328	246.601	5.43171	10.2504	1.13505	4.63717	0.918598	0.182357	0.700856	0.111437
group 2	BM Samarra 152	Lamm 251/252	OA+.11989	cobalt	flat plate or dish scratch engraved	Dar al-Khilafa, harim	14.8496	6.03328	1.30605	66.6242	0.0954323	0.53834	2.66641	4.80563	0.0661905	1.23514	1.24751	0.0104274	30.4583	78.5866	24.9652	26.3037	745.61	21.7617	1824.14	427.277	4.37577	5.26834	14.5541	472.414	4.19277	96.5041	1.36875	3.87707	0.284169	0.0496668	0.399872	2.53478	1.94525	0.13005	226.402	5.64601	10.5307	1.18531	4.65992	0.878516	0.174098	0.746906	0.121241
group 2	BM Samarra 153	Lamm 251/252	OA+.11990	cobalt	flat plate or dish scratch engraved	Dar al-Khilafa, harim	15.0055	6.12335	1.30904	66.4345	0.09521	0.542791	2.66288	4.78864	0.066136	1.22143	1.23091	0.0104228	30.7494	78.5638	24.4929	26.2324	735.925	20.8044	1740.68	419.534	4.29852	5.13093	14.5491	472.01	4.10661	95.9765	1.39978	4.04342	0.279925	0.0267868	0.405975	2.48896	1.81702	0.138017	229.986	5.60985	10.5824	1.18381	4.56517	0.895344	0.169017	0.757797	0.121748
group 2	BM Samarra 155	Lamm 367	OA+.11784	acqua	window fragment in gypsum plaster	House IV	15.992	5.49392	1.46863	66.0525	0.128337	0.609077	2.61968	5.5235	0.0952314	1.22601	0.595447	0.00053901	26.2133	106.622	19.4124	37.7871	114.767	15.0563	164.017	54.6294	2.83307	1.86281	11.2116	462.075	4.95054	141.313	1.83223	1.67527	0.0807368	0.0259454	0.280572	0.615139	1.54536	0.132038	187.854	6.80908	12.5822	1.4037	5.4925	1.03928	0.225578	0.830734	0.137059
group 2	BM Samarra 156	Lamm 317	OA+.11894	green	monochrome tile	Dar al-Khilafa, rotunda north of the Great Court/Esplanade	14.5731	5.07921	1.38912	63.9728	0.133342	0.673148	2.6368	5.05175	0.0884743	1.61344	0.61968	2.87331	23.7929	92.7264	20.667	32.3405	132.556	20.7386	4471.06	69.1022	3.19408	31.9535	11.8446	428.053	4.46051	117.186	1.66814	2.84442	4.59773	0.149319	0	4335.83	10.7184	0.158282	295.865	6.41277	11.889	1.34765	5.2815	0.968419	0.214599	0.771401	0.126797
group 2	BM Samarra 157		OA+.12335	colourless	vessel body	Dar al-Khilafa	15.8575	5.68212	1.29981	67.4734	0.109825	0.599001	2.43746	4.87733	0.0622521	1.04823	0.417379	0.000158717	24.818	84.7071	20.4628	30.2776	4.3622	12.3489	10.1987	15.9578	2.46566	1.46435	11.7913	438.094	4.10857	77.1873	1.33325	2.02984	0.0403397	0.0156162	0.00220292	0.386382	1.02244	0.136907	186.262	5.51805	10.325	1.17106	4.47762	0.916128	0.192833	0.753747	0.114811
group 2	BM Samarra 159	Lamm 362	OA+.13547	aqua	Drawn green glass frame piece	Great Mosque, qibla wall trench	17.6761	6.94484	1.12404	64.6721	0.103621	0.724185	2.86451	4.51195	0.0596156	0.866921	0.311511	0.000259595	37.9273	92.2218	9.17315	20.3187	13.9146	9.51489	31.7275	28.0031	2.18647	2.02331	14.2155	418.258	3.68373	86.9686	1.25131	2.72407	0.0573226		0.0226991	0.327283	0.719832	0.132309	175.462	5.60191	10.4731	1.15059	4.66677	0.840551	0.175723	0.716467	0.104798
group 2	BM Samarra 160	Lamm 362?	OA+.13554	aqua	monochrome tile	Great Mosque, trench IV, outside qibla wall	14.745	4.93507	1.24037	69.0788	0.12136	0.624941	2.63989	5.11721	0.0900964	0.778877	0.480742	0.000188568	23.8346	85.9914	11.2745	35.2703	20.3545	14.9241	47.9154	27.4875	2.40136	1.98207	10.9979	403.968	4.54547	149.933	1.72418	2.00997	0.0951317	0.00906677	0.0390553	0.363504	0.620555	0.134196	163.322	6.63285	12.5757	1.34441	5.44673	1.08144	0.19644	0.821908	0.132736
group 2	BM Samarra 161	Lamm 363?	OA+.13555	aqua	monochrome tile	Great Mosque, interior qibla wall	17.6733	6.88595	1.15154	64.8239	0.10368	0.657342	2.89864	4.45261	0.0617904	0.830658	0.321463	5.83838e-05	38.9703	93.7786	9.30816	20.8407	12.8101	10.1827	34.0751	26.1092	2.10674	1.6452	14.3287	409.728	3.5984	86.3612	1.27866	2.60797	0.0695529		0.0232009	0.265661	0.481035	0.124146	166.945	5.58868	10.3403	1.1516	4.46955	0.877454	0.164768	0.68005	0.109712
group 2	BM Samarra 162	Lamm 362	OA+.2084	aqua	Glass frame for mosque windows	Great Mosque, trench IV, outside qibla wall	17.045	5.95504	1.29248	66.6082	0.111992	0.555698	2.79188	4.59702	0.0759218	0.388011	0.445192	0.000122891	27.3628	84.4456	8.65506	28.6823	30.2852	13.1936	71.9521	34.0131	2.23916	0.794461	11.9045	374.657	4.09243	107.104	1.48153	1.86354	0.061735		0.107268	0.424991	0.349503	0.135718	93.6084	6.22223	11.7906	1.29623	5.07142	0.992442	0.204494	0.757727	0.124974
group 2	BM Samarra 163		OA+.1298	cobalt	Flat plate or dish scratch decorated		14.5778	4.21602	2.31268	64.1005	0.251001	0.667574	2.64859	7.60208	0.135025	1.05946	1.52643	0.0230003	17.9043	102.835	19.7891	65.9215	1003.73	28.4849	1273.17	3429.66	9.0154	10.3428	12.1681	484.25	5.03822	109.609	2.11871	3.71751	0.519059	0.0695171	1.33051	49.6445	1.65287	0.172783	210.611	7.53475	14.3887	1.55842	6.21218	1.12783	0.261278	0.962748	0.144559
group misc	Berlin Sam 026 MW	Lamm 101		aqua	small open bowl		11.9063	3.26756	1.49283	72.4177	0.277625	0.438533	3.54528	5.42263	0.0800146	0.292926	0.744558	0.00458801	11.3239	75.8507	15.8578	54.3972	10.5132	19.9118	38.3218	37.7384	2.03294	1.66986	16.7291	306.693	3.63424	38.4508	1.53682	1.21863	0.298116	0.0576064	0.0128745	2.49083	0.179328	0.164062	96.4359	4.11272	7.95202	0.870366	3.27026	0.672208	0.180205	0.537973	0.120322
group misc	Berlin Sam 033 MW	Lamm 158		greenish	mould blown bowl with vertical ribs		18.4377	3.5884	3.26181	61.1215	0.306639	0.911408	2.96783	7.27737	0.14882	0.713458	0.980838	0.0200363	14.7297	120.301	22.4785	22.4262	3.55832	12.1687	685.211	43.1768	4.19497	10.1821	22.4322	609.214	5.985	74.0804	2.64312	2.99582	0.876756	0.0875625	0.0203255	69.31	3.37471	0.58835	172.94	8.43277	15.8643	1.81058	7.1396	1.32414	0.365948	1.71253	0.229269
group misc	Berlin Sam 051 MW	Lamm 245		greenish	vessel with relief cut animal decoration		12.0913	3.49063	0.701428	69.3044	0.27896	0.683968	3.12067	9.74389	0.0528144	0.0287811	0.372081	0.00174786	7.21567	97.9252	9.01156	15.8302	2.074	14.2876	21.1744	30.2794	1.24342	1.03423	7.01877	549.405	3.48715	37.856	0.965927	0.574875	0.154052	0.00824031	0	1.73142	0.096086	0.0788596	80.1026	4.64678	7.95442	0.976076	3.84701	0.750534	0.220617	0.99044	0.144713
group misc	Berlin Sam 054 MW	Lamm 262		colourless	bowl with purple trails	KFM	13.1601	3.19461	2.56376	68.956	0.235914	0.593559	3.03036	4.84664	0.14603	2.20341	0.849706	0.000661923	9.7849	96.3358	18.2301	55.7406	3.87022	20.2573	31.5437	36.2688	4.66089	3.92224	19.4535	308.978	7.22542	107.213	3.42315	2.28544	0.148356	0.071586	0	0.356733	0.500711	0.0707813	710.167	7.92586	14.8633	1.76568	7.29411	1.41761	0.499196	1.93783	0.25956
group misc	Berlin Sam 054 MW	Lamm 262		purple	bowl with purple trails		12.8357	3.38219	2.67374	67.1647	0.265753	0.587018	2.84991	5.54947	0.149461	3.43973	0.843218	0.000400056	10.0135	100.924	19.9632	65.3676	4.60464	21.8825	44.2331	44.9618	5.33918	6.23014	18.2896	347.368	8.1449	112.615	3.38154	3.29369	0.151355	0.214208	0	0.328037	0.931885		868.892	8.34336	16.0306	1.93763	7.79586	1.57287	0.588832	2.06034	0.30318
group misc	Berlin Sam 055 MW	Lamm 263		colourless	bowl with trail decoration		13.9436	3.33287	0.90161	71.4364	0.367007	0.40548	3.42345	4.82502	0.0514255	0.671869	0.543599	0.00692236	6.16053	85.9285	9.66693	28.375	2.78202	16.8335	31.8795	25.4307	1.38589	2.02321	12.5183	251.379	2.10116	11.0618	0.827294	1.47706	0.0684507	0.0515032	0	34.7719	0.0586893	0.156623	61.4981	2.03564	3.63948	0.419191	1.7057	0.382549	0.130373	0.37046	0.0772436
group misc	Berlin Sam 057 MW	Lamm 272		aqua	painted bowl with scales & triskeles?	Dar al-Khilafa	15.0646	3.21494	2.23805	63.5835	0.32852	0.657657	3.0659	7.80311	0.144911	2.69568	0.96902	0.0115781	7.13763	93.1326	23.8232	82.4918	21.1064	29.4754	64.9004	62.1701	4.07272	4.5047	13.7917	591.143	5.64433	131.636	2.52597	3.39139	0.544674	0.194754	0	1.7604			434.203	8.12807	13.8627	1.5821	6.37481	1.30493	0.522691	1.70436	0.252891
group misc	Berlin Sam 058 MW	Lamm 273		aqua	same as Sam 272	Dar al-Khilafa	14.9528	3.21269	2.27786	63.458	0.305236	0.640981	3.07776	7.9807	0.145715	2.7415	0.971922	0.0117732	9.39991	92.1704	23.7608	77.2001	20.8088	29.1052	60.9447	61.7966	3.97463	4.73499	13.7859	599.289	5.76948	136.942	2.69235	3.28774	6.81756	0.124517	0	1.9263			448.206	8.09979	14.1505	1.69399	6.45543	1.24835	0.594912	1.76903	0.243727
group misc	Berlin Sam 059 MW	Lamm 274		aqua	similar to Sam 272	Dar al-Khilafa	15.0655	3.24803	2.28485	63.4479	0.326206	0.664301	3.01514	7.90348	0.143486	2.69026	0.974563	0.0113054	9.96033	92.3569	23.1809	83.4006	21.0575	29.941	65.2216	61.851	3.87227	4.86146	13.9932	595.938	5.84778	136.158	2.55765	3.37804	5.79711	0.118399	0	1.92962		0.00710624	434.28	7.91898	13.693	1.69846	6.64567	1.21876	0.563607	1.74276	0.273357
group misc	Berlin Sam 060 MW	Lamm 297		olive green	bowl with white marvered trails		15.8433	3.14786	6.3699	59.6878	0.32864	0.459964	3.32191	7.68801	0.311913	0.0581651	2.6056	0.000267098	12.9348	79.8391	49.755	372.734	8.89261	58.0938	19.5721	41.741	6.34411	1.98813	34.397	228.521	10.249	74.0269	5.05961	0.843016	0.21344	0.0434545	0.0115932	0.854598	0.195294	0.354618	161.811	9.78648	17.6819	2.05705	8.46701	1.80277	0.585565	2.1621	0.393523
group misc	Berlin Sam 062 MW	Lamm 296		amber	bowl with white marvered trails	Dar al-Khilafa, audience hall	13.9276	2.46792	1.62346	66.9645	0.295148	0.579781	1.97176	10.4136	0.127911	0.749252	0.707497	0.0185775	8.00226	92.2124	14.565	31.1806	7.20492	13.3665	106.446	44.1944	2.38857	3.82937	10.6381	411.825	5.07577	87.4776	1.96618	1.80665	0.772597	0.040185	0.0082407	19.1141	1.20625	0.08798	195.614	5.49898	9.58857	1.19633	5.06689	1.01583	0.401423	1.33549	0.203559
group misc	Berlin Sam 067 MW	Sam S70		colourless	globular bottle		14.1726	2.7354	2.32211	66.3608	0.297871	0.696143	2.76762	6.62252	0.150902	2.62258	1.04247	0.00056463	12.428	84.5536	60.1059	72.5436	19.9959	27.9712	56.8757	48.8814	4.0203	2.74445	13.1875	483.075	6.22252	127.028	2.34097	4.00465	0.188523	0.0558951	0.00177965	0.216137		0.124575	489.074	8.21805	14.0125	1.64066	6.344	1.20589	0.373732	1.02161	0.201121
group misc	Berlin Sam 068 MW	Lamm 74 (I.N. 468)		greenish	small ink bottle	east of Ashiq at Tigris	12.1251	2.71908	2.74259	67.4377	0.349953	0.554446	3.23294	6.77722	0.200681	2.37479	1.24445	0	8.75802	94.2934	61.7755	120.621	19.6054	32.3901	43.194	43.1313	4.2721	2.617	11.5333	594.775	6.91662	129.494	2.84896	4.32945	0.270841	0.039135	0	0.241113		0.132248	584.386	9.4972	16.7325	1.90462	7.3746	1.25739	0.482224	1.15635	0.227368
group misc	BM Samarra 158		OA+.13601	acqua/cobalt	vessel body		16.0907	3.66262	3.36699	64.1942	0.266223	0.728018	2.88872	6.3627	0.167862	0.769971	1.24272	0.0217823	22.3091	111.077	30.5777	21.5324	80.2807	13.3013	239.601	115.236	4.72121	17.7465	19.4177	511.328	6.95574	95.3402	2.84659	2.05125	1.01685	0.153282	0.0792797	6.83324	1.43642	0.391805	398.763	11.0465	19.7641	2.12852	8.28467	1.63772	0.357852	1.26036	0.20665
group misc	BM Samarra 148	Lamm 258?	OA+.11985	amber	vessel base	Dar al-Khilafa, harim	15.8061	4.07625	4.09514	61.3516	0.465592	0.577492	3.72588	7.54107	0.236287	0.175111	1.78668	2.53596e-05	10.5523	101.821	30.6543	181.941	7.31364	46.0314	13.6986	40.0114	4.8067	0.217717	13.6723	391.509	6.89177	101.724	3.21935	1.6564	0.0671109	0.0621707	0.00624942	0.232949	0.855488	0.20256	119.224	7.96327	14.7029	1.66217	6.76544	1.4285	0.352861	1.20041	0.198703
[truncated: 14 more columns]
